# Supplementary material for: Supramolecular interactions between ethylene-bridged oligoureas: nanorings and chains formed by cooperative positive allostery
Source: Chem Sci. 2022 Oct 25;13(44):13153–9. doi: 10.1039/d2sc04716k (PMC9667931; doi:10.1039/d2sc04716k)
Supplement: SC-013-D2SC04716K-s002 [file SC-013-D2SC04716K-s002.cif]

# Electronic Supplementary Material (ESI) for Chemical Science.
# This journal is © The Royal Society of Chemistry 2022

####################################################################### 
# 
# This file contains crystal structure data downloaded from the 
# Cambridge Structural Database (CSD) hosted by the Cambridge 
# Crystallographic Data Centre (CCDC).
# 
# Full information about CCDC data access policies and citation 
# guidelines are available at http://www.ccdc.cam.ac.uk/access/V1 
# 
# Audit and citation data items may have been added by the CCDC. 
# Please retain this information to preserve the provenance of 
# this file and to allow appropriate attribution of the data. 
# 
#######################################################################

data_d69
_database_code_depnum_ccdc_archive 'CCDC 2189961'
loop_
_audit_author_name
_audit_author_address
'Natalie E Pridmore'
;University of Bristol
United Kingdom
;
_audit_update_record             
;
2022-07-13 deposited with the CCDC.	2022-10-25 downloaded from the CCDC.
;
_audit_creation_date             2022-01-18
_audit_creation_method           
;
Olex2 1.5
(compiled 2021.12.09 svn.r5202d8cf for OlexSys, GUI svn.r6439)
;
_shelx_SHELXL_version_number     2017/1
loop_
_audit_author_email
''
''
_chemical_name_common            ?
_chemical_name_systematic        ?
_chemical_formula_moiety         'C34 H48 F6 N6 O3'
_chemical_formula_sum            'C34 H48 F6 N6 O3'
_chemical_formula_weight         702.78
_chemical_melting_point          410
loop_
_atom_type_symbol
_atom_type_description
_atom_type_scat_dispersion_real
_atom_type_scat_dispersion_imag
_atom_type_scat_source
C C 0.0181 0.0091 'International Tables Vol C Tables 4.2.6.8 and 6.1.1.4'
H H 0.0000 0.0000 'International Tables Vol C Tables 4.2.6.8 and 6.1.1.4'
N N 0.0311 0.0180 'International Tables Vol C Tables 4.2.6.8 and 6.1.1.4'
O O 0.0492 0.0322 'International Tables Vol C Tables 4.2.6.8 and 6.1.1.4'
F F 0.0727 0.0534 'International Tables Vol C Tables 4.2.6.8 and 6.1.1.4'

_shelx_space_group_comment       
;
The symmetry employed for this shelxl refinement is uniquely defined
by the following loop, which should always be used as a source of
symmetry information in preference to the above space-group names.
They are only intended as comments.
;
_space_group_crystal_system      triclinic
_space_group_IT_number           2
_space_group_name_H-M_alt        'P -1'
_space_group_name_Hall           '-P 1'
loop_
_space_group_symop_operation_xyz
'x, y, z'
'-x, -y, -z'

_cell_length_a                   13.5304(3)
_cell_length_b                   14.4783(4)
_cell_length_c                   19.2467(5)
_cell_angle_alpha                86.9520(10)
_cell_angle_beta                 73.8210(10)
_cell_angle_gamma                84.3910(10)
_cell_volume                     3602.39(16)
_cell_formula_units_Z            4
_cell_measurement_reflns_used    9522
_cell_measurement_temperature    100.00
_cell_measurement_theta_max      68.29
_cell_measurement_theta_min      3.41
_shelx_estimated_absorpt_T_max   0.856
_shelx_estimated_absorpt_T_min   0.641
_exptl_absorpt_coefficient_mu    0.891
_exptl_absorpt_correction_T_max  0.7531
_exptl_absorpt_correction_T_min  0.3358
_exptl_absorpt_correction_type   multi-scan
_exptl_absorpt_process_details   
;
SADABS-2016/2 (Bruker,2016/2) was used for absorption correction.
wR2(int) was 0.1548 before and 0.0644 after correction.
The Ratio of minimum to maximum transmission is 0.4459.
The \l/2 correction factor is Not present.
;
_exptl_absorpt_special_details   ?
_exptl_crystal_colour            'clear colourless'
_exptl_crystal_colour_lustre     clear
_exptl_crystal_colour_modifier   .
_exptl_crystal_colour_primary    colourless
_exptl_crystal_density_diffrn    1.296
_exptl_crystal_density_meas      ?
_exptl_crystal_density_method    ?
_exptl_crystal_description       plate
_exptl_crystal_F_000             1488
_exptl_crystal_size_max          0.548
_exptl_crystal_size_mid          0.266
_exptl_crystal_size_min          0.18
_exptl_transmission_factor_max   ?
_exptl_transmission_factor_min   ?
_diffrn_reflns_av_R_equivalents  0.0352
_diffrn_reflns_av_unetI/netI     0.0229
_diffrn_reflns_Laue_measured_fraction_full 0.997
_diffrn_reflns_Laue_measured_fraction_max 0.995
_diffrn_reflns_limit_h_max       16
_diffrn_reflns_limit_h_min       -16
_diffrn_reflns_limit_k_max       17
_diffrn_reflns_limit_k_min       -17
_diffrn_reflns_limit_l_max       23
_diffrn_reflns_limit_l_min       -23
_diffrn_reflns_number            77150
_diffrn_reflns_point_group_measured_fraction_full 0.997
_diffrn_reflns_point_group_measured_fraction_max 0.995
_diffrn_reflns_theta_full        67.679
_diffrn_reflns_theta_max         68.498
_diffrn_reflns_theta_min         2.391
_diffrn_ambient_temperature      100.00
_diffrn_detector                 'Bruker PHOTON III C7'
_diffrn_detector_area_resol_mean ?
_diffrn_detector_type            CPAD
_diffrn_measured_fraction_theta_full 0.997
_diffrn_measured_fraction_theta_max 0.995
_diffrn_measurement_device       'Bruker D8 Venture dual source kappa CPAD'
_diffrn_measurement_device_type  'Bruker D8 Venture'
_diffrn_measurement_method       '\f and \w-scan'
_diffrn_radiation_monochromator  'focusing mirrors'
_diffrn_radiation_probe          X-ray
_diffrn_radiation_type           CuK\a
_diffrn_radiation_wavelength     1.54178
_diffrn_source                   'microfocus sealed X-ray tube'
_diffrn_source_current           1.1
_diffrn_source_power             0.05500000000000001
_diffrn_source_type              'Incoatec I\uS microsource'
_diffrn_source_voltage           50.0
_diffrn_standards_number         0
_reflns_Friedel_coverage         0.000
_reflns_Friedel_fraction_full    .
_reflns_Friedel_fraction_max     .
_reflns_number_gt                12122
_reflns_number_total             13215
_reflns_special_details          
;
 Reflections were merged by SHELXL according to the crystal
 class for the calculation of statistics and refinement.
 
 _reflns_Friedel_fraction is defined as the number of unique
 Friedel pairs measured divided by the number that would be
 possible theoretically, ignoring centric projections and
 systematic absences.
;
_reflns_threshold_expression     'I > 2\s(I)'
_computing_cell_refinement       'SAINT v8.39.0 (Bruker, 2018)'
_computing_data_collection       'Bruker SC-XRD Suite'
_computing_data_reduction        'SAINT v8.39.0 (Bruker, 2018)'
_computing_molecular_graphics    'Olex2 1.5 (Dolomanov et al., 2009)'
_computing_publication_material  'Olex2 1.5 (Dolomanov et al., 2009)'
_computing_structure_refinement  'XL  (Sheldrick, 2008)'
_computing_structure_solution    'SHELXT 2014/5 (Sheldrick, 2014)'
_refine_diff_density_max         0.338
_refine_diff_density_min         -0.283
_refine_diff_density_rms         0.043
_refine_ls_extinction_coef       .
_refine_ls_extinction_method     none
_refine_ls_goodness_of_fit_ref   1.022
_refine_ls_hydrogen_treatment    refxyz
_refine_ls_matrix_type           full
_refine_ls_number_parameters     1207
_refine_ls_number_reflns         13215
_refine_ls_number_restraints     66
_refine_ls_R_factor_all          0.0371
_refine_ls_R_factor_gt           0.0340
_refine_ls_restrained_S_all      1.028
_refine_ls_shift/su_max          0.001
_refine_ls_shift/su_mean         0.000
_refine_ls_structure_factor_coef Fsqd
_refine_ls_weighting_details     
'w=1/[\s^2^(Fo^2^)+(0.0452P)^2^+1.4242P] where P=(Fo^2^+2Fc^2^)/3'
_refine_ls_weighting_scheme      calc
_refine_ls_wR_factor_gt          0.0863
_refine_ls_wR_factor_ref         0.0887
_refine_special_details          
;
 One of the CF3 groups is disordered, due to spinning and has been modelled with
 the fluorine atoms in two positions, with a refined occupancy ratio of
 0.60:0.40(2). Atom distances have been restrained to be the same in the major
 and minor component (SADI). Due to proximity, equivalent atoms in the major
 and minor component have been restrained to have the same ADP (SIMU).

 Hydrogen atoms on nitrogens were found by difference map. All other 
 hydrogens were placed geometrically and refined using a riding model.
;
_olex2_refinement_description    
;
1. Fixed Uiso
 At 1.2 times of:
  All C(H) groups, All C(H,H) groups
 At 1.5 times of:
  All C(H,H,H) groups
2. Restrained distances
 C41-F7 \\sim C41-F7A \\sim C41-F8 \\sim C41-F8A \\sim C41-F9 \\sim C41-F9A
 with sigma of 0.01
 F7-F8 \\sim F7A-F8A \\sim F8-F9 \\sim F8A-F9A \\sim F9-F7 \\sim F9A-F7A
 with sigma of 0.02
3. Uiso/Uaniso restraints and constraints
F7 \\sim F7A \\sim F8 \\sim F8A \\sim F9 \\sim F9A: within 2A with sigma of
0.005 and sigma for terminal atoms of 0.01 within 2A
4. Others
 Sof(F7A)=Sof(F8A)=Sof(F9A)=1-FVAR(1)
 Sof(F7)=Sof(F8)=Sof(F9)=FVAR(1)
;
_atom_sites_solution_hydrogens   difmap
_atom_sites_solution_primary     dual
_atom_sites_solution_secondary   difmap
loop_
_atom_site_label
_atom_site_type_symbol
_atom_site_fract_x
_atom_site_fract_y
_atom_site_fract_z
_atom_site_U_iso_or_equiv
_atom_site_adp_type
_atom_site_occupancy
_atom_site_site_symmetry_order
_atom_site_calc_flag
_atom_site_refinement_flags_posn
_atom_site_refinement_flags_adp
_atom_site_refinement_flags_occupancy
_atom_site_disorder_assembly
_atom_site_disorder_group
C1 C 0.43748(9) -0.24431(8) 1.01905(6) 0.0170(2) Uani 1 1 d . . . . .
C2 C 0.46497(9) -0.32898(8) 1.05019(6) 0.0176(2) Uani 1 1 d . . . . .
H2 H 0.5370(12) -0.3516(10) 1.0385(8) 0.021 Uiso 1 1 d . U . . .
C3 C 0.38954(9) -0.37891(8) 1.09685(6) 0.0170(2) Uani 1 1 d . . . . .
C4 C 0.28575(9) -0.34629(8) 1.11419(6) 0.0180(2) Uani 1 1 d . . . . .
H4 H 0.2324(12) -0.3781(10) 1.1461(8) 0.022 Uiso 1 1 d . U . . .
C5 C 0.26003(9) -0.26104(8) 1.08344(6) 0.0175(2) Uani 1 1 d . . . . .
C6 C 0.33361(9) -0.20999(8) 1.03639(6) 0.0178(2) Uani 1 1 d . . . . .
H6 H 0.3122(11) -0.1522(11) 1.0172(8) 0.021 Uiso 1 1 d . U . . .
C7 C 0.42334(9) -0.47013(8) 1.12784(6) 0.0195(2) Uani 1 1 d . . . . .
C8 C 0.14928(9) -0.22253(9) 1.10340(7) 0.0201(2) Uani 1 1 d . . . . .
C9 C 0.51169(9) -0.10921(8) 0.94400(6) 0.0171(2) Uani 1 1 d . . . . .
C10 C 0.60953(9) 0.00677(8) 0.86667(6) 0.0182(2) Uani 1 1 d . . . . .
H10A H 0.6844(12) 0.0168(10) 0.8479(8) 0.022 Uiso 1 1 d . U . . .
H10B H 0.5754(11) 0.0519(11) 0.9034(8) 0.022 Uiso 1 1 d . U . . .
C11 C 0.55804(9) 0.01348(8) 0.80479(6) 0.0180(2) Uani 1 1 d . . . . .
H11A H 0.6039(12) -0.0180(10) 0.7620(8) 0.022 Uiso 1 1 d . U . . .
H11B H 0.4941(12) -0.0167(10) 0.8200(8) 0.022 Uiso 1 1 d . U . . .
C12 C 0.60715(9) 0.15318(8) 0.72293(6) 0.0171(2) Uani 1 1 d . . . . .
H12A H 0.5692(11) 0.1859(10) 0.6909(8) 0.021 Uiso 1 1 d . U . . .
H12B H 0.6556(11) 0.1055(10) 0.6950(8) 0.021 Uiso 1 1 d . U . . .
C13 C 0.66620(9) 0.22145(8) 0.75100(6) 0.0176(2) Uani 1 1 d . . . . .
H13A H 0.6189(12) 0.2534(10) 0.7914(8) 0.021 Uiso 1 1 d . U . . .
H13B H 0.7233(12) 0.1864(10) 0.7673(8) 0.021 Uiso 1 1 d . U . . .
C14 C 0.82463(9) 0.28802(9) 0.66692(6) 0.0191(2) Uani 1 1 d . . . . .
H14A H 0.8559(12) 0.2496(10) 0.7001(8) 0.023 Uiso 1 1 d . U . . .
H14B H 0.8450(12) 0.3507(11) 0.6669(8) 0.023 Uiso 1 1 d . U . . .
C15 C 0.86585(9) 0.25006(8) 0.59125(6) 0.0181(2) Uani 1 1 d . . . . .
C16 C 0.97209(10) 0.24263(9) 0.55936(7) 0.0248(3) Uani 1 1 d . . . . .
H16 H 1.0174(13) 0.2624(11) 0.5856(9) 0.030 Uiso 1 1 d . U . . .
C17 C 1.01314(11) 0.20689(11) 0.49069(8) 0.0328(3) Uani 1 1 d . . . . .
H17 H 1.0868(14) 0.2008(12) 0.4707(9) 0.039 Uiso 1 1 d . U . . .
C18 C 0.94854(11) 0.17788(10) 0.45287(8) 0.0308(3) Uani 1 1 d . . . . .
H18 H 0.9756(13) 0.1514(12) 0.4064(10) 0.037 Uiso 1 1 d . U . . .
C19 C 0.84297(11) 0.18554(10) 0.48429(7) 0.0285(3) Uani 1 1 d . . . . .
H19 H 0.7964(13) 0.1657(12) 0.4596(9) 0.034 Uiso 1 1 d . U . . .
C20 C 0.80176(10) 0.22178(9) 0.55269(7) 0.0226(3) Uani 1 1 d . . . . .
H20 H 0.7284(13) 0.2266(11) 0.5735(8) 0.027 Uiso 1 1 d . U . . .
C21 C 0.44877(9) 0.16259(8) 0.82024(6) 0.0180(2) Uani 1 1 d . . . . .
C22 C 0.29618(9) 0.17872(9) 0.92393(7) 0.0204(2) Uani 1 1 d . . . . .
H22A H 0.2724(12) 0.2245(11) 0.8930(8) 0.024 Uiso 1 1 d . U . . .
H22B H 0.3179(12) 0.2117(11) 0.9609(8) 0.024 Uiso 1 1 d . U . . .
C23 C 0.20944(9) 0.11904(9) 0.96084(7) 0.0215(3) Uani 1 1 d . . . . .
H23A H 0.2337(12) 0.0705(11) 0.9911(8) 0.026 Uiso 1 1 d . U . . .
H23B H 0.1890(12) 0.0864(11) 0.9234(8) 0.026 Uiso 1 1 d . U . . .
C24 C 0.11627(9) 0.17675(9) 1.00691(7) 0.0220(3) Uani 1 1 d . . . . .
H24A H 0.1363(12) 0.2073(11) 1.0441(9) 0.026 Uiso 1 1 d . U . . .
H24B H 0.0950(12) 0.2275(11) 0.9752(8) 0.026 Uiso 1 1 d . U . . .
C25 C 0.02521(10) 0.12051(10) 1.04261(7) 0.0241(3) Uani 1 1 d . . . . .
H25A H 0.0041(12) 0.0929(11) 1.0050(9) 0.029 Uiso 1 1 d . U . . .
H25B H 0.0484(12) 0.0665(11) 1.0716(9) 0.029 Uiso 1 1 d . U . . .
C26 C -0.06527(11) 0.17742(11) 1.09169(8) 0.0322(3) Uani 1 1 d . . . . .
H26A H -0.0850(14) 0.2312(13) 1.0650(10) 0.039 Uiso 1 1 d . U . . .
H26B H -0.0429(14) 0.2051(12) 1.1298(10) 0.039 Uiso 1 1 d . U . . .
C27 C -0.15927(13) 0.12248(16) 1.12279(11) 0.0495(5) Uani 1 1 d . . . . .
H27A H -0.1880(19) 0.0989(17) 1.0826(13) 0.074 Uiso 1 1 d . U . . .
H27B H -0.214(2) 0.1588(17) 1.1560(13) 0.074 Uiso 1 1 d . U . . .
H27C H -0.1416(19) 0.0681(18) 1.1509(13) 0.074 Uiso 1 1 d . U . . .
C28 C 0.65499(9) 0.36275(8) 0.67452(6) 0.0167(2) Uani 1 1 d . . . . .
C29 C 0.48297(9) 0.43373(8) 0.67373(7) 0.0207(2) Uani 1 1 d . . . . .
H29A H 0.5270(12) 0.4715(11) 0.6345(8) 0.025 Uiso 1 1 d . U . . .
H29B H 0.4442(12) 0.4755(11) 0.7126(8) 0.025 Uiso 1 1 d . U . . .
C30 C 0.40784(10) 0.38389(9) 0.64550(7) 0.0246(3) Uani 1 1 d . . . . .
H30A H 0.3624(12) 0.3473(11) 0.6871(9) 0.030 Uiso 1 1 d . U . . .
H30B H 0.3618(13) 0.4320(11) 0.6287(8) 0.030 Uiso 1 1 d . U . . .
C31 C 0.45948(10) 0.31662(9) 0.58486(7) 0.0244(3) Uani 1 1 d . . . . .
H31A H 0.5015(12) 0.2656(11) 0.6031(8) 0.029 Uiso 1 1 d . U . . .
H31B H 0.4052(13) 0.2842(11) 0.5722(8) 0.029 Uiso 1 1 d . U . . .
C32 C 0.52752(10) 0.36041(9) 0.51674(7) 0.0248(3) Uani 1 1 d . . . . .
H32A H 0.4844(13) 0.4085(11) 0.4955(9) 0.030 Uiso 1 1 d . U . . .
H32B H 0.5789(13) 0.3932(11) 0.5285(9) 0.030 Uiso 1 1 d . U . . .
C33 C 0.58204(10) 0.29020(9) 0.45948(7) 0.0240(3) Uani 1 1 d . . . . .
H33A H 0.5298(13) 0.2581(11) 0.4454(8) 0.029 Uiso 1 1 d . U . . .
H33B H 0.6219(12) 0.2418(11) 0.4812(8) 0.029 Uiso 1 1 d . U . . .
C34 C 0.65405(12) 0.33349(11) 0.39316(8) 0.0317(3) Uani 1 1 d . . . . .
H34A H 0.6902(15) 0.2869(14) 0.3562(11) 0.047 Uiso 1 1 d . U . . .
H34B H 0.7071(15) 0.3628(13) 0.4074(10) 0.047 Uiso 1 1 d . U . . .
H34C H 0.6149(15) 0.3833(14) 0.3693(10) 0.047 Uiso 1 1 d . U . . .
F1 F 0.51429(6) -0.46907(5) 1.14213(4) 0.03030(18) Uani 1 1 d . . . . .
F2 F 0.43421(7) -0.53980(5) 1.08283(5) 0.0370(2) Uani 1 1 d . . . . .
F3 F 0.35630(6) -0.49433(6) 1.18997(4) 0.0353(2) Uani 1 1 d . . . . .
F4 F 0.08808(6) -0.27602(6) 1.08221(4) 0.02933(17) Uani 1 1 d . . . . .
F5 F 0.13523(6) -0.13752(6) 1.07484(5) 0.0348(2) Uani 1 1 d . . . . .
F6 F 0.10979(6) -0.21510(6) 1.17539(4) 0.02902(17) Uani 1 1 d . . . . .
N1 N 0.51692(8) -0.19884(7) 0.97199(6) 0.0193(2) Uani 1 1 d . . . . .
H1 H 0.5766(13) -0.2304(11) 0.9568(8) 0.026(4) Uiso 1 1 d . . . . .
N2 N 0.60359(8) -0.08472(7) 0.90133(6) 0.0193(2) Uani 1 1 d . . . . .
H2A H 0.6557(12) -0.1257(11) 0.8929(8) 0.022(4) Uiso 1 1 d . . . . .
N3 N 0.53373(8) 0.10851(7) 0.78248(5) 0.0181(2) Uani 1 1 d . . . . .
N4 N 0.71286(7) 0.29088(7) 0.69709(5) 0.0173(2) Uani 1 1 d . . . . .
N5 N 0.38454(8) 0.12353(8) 0.87906(6) 0.0203(2) Uani 1 1 d . . . . .
H5 H 0.4026(12) 0.0720(12) 0.8968(9) 0.026(4) Uiso 1 1 d . . . . .
N6 N 0.55216(8) 0.36815(7) 0.70194(5) 0.0184(2) Uani 1 1 d . . . . .
H6A H 0.5235(13) 0.3263(12) 0.7327(9) 0.029(4) Uiso 1 1 d . . . . .
O1 O 0.43239(6) -0.05605(6) 0.95680(4) 0.01981(18) Uani 1 1 d . . . . .
O2 O 0.43115(6) 0.24380(6) 0.79983(5) 0.02121(18) Uani 1 1 d . . . . .
O3 O 0.69990(6) 0.42042(6) 0.62850(5) 0.02136(18) Uani 1 1 d . . . . .
C35 C 0.66343(9) 0.67612(8) 0.59452(6) 0.0164(2) Uani 1 1 d . . . . .
C36 C 0.59642(9) 0.67334(8) 0.66460(6) 0.0175(2) Uani 1 1 d . . . . .
H36 H 0.5879(11) 0.6146(11) 0.6913(8) 0.021 Uiso 1 1 d . U . . .
C37 C 0.54285(9) 0.75409(9) 0.69598(6) 0.0188(2) Uani 1 1 d . . . . .
C38 C 0.55440(9) 0.83921(9) 0.65913(7) 0.0197(2) Uani 1 1 d . . . . .
H38 H 0.5186(12) 0.8945(11) 0.6804(8) 0.024 Uiso 1 1 d . U . . .
C39 C 0.62221(9) 0.84139(8) 0.59026(7) 0.0190(2) Uani 1 1 d . . . . .
C40 C 0.67714(9) 0.76148(8) 0.55731(6) 0.0176(2) Uani 1 1 d . . . . .
H40 H 0.7213(12) 0.7655(10) 0.5093(8) 0.021 Uiso 1 1 d . U . . .
C41 C 0.47121(10) 0.74643(9) 0.77069(7) 0.0231(3) Uani 1 1 d D . . . .
C42 C 0.63518(10) 0.93094(9) 0.54685(7) 0.0243(3) Uani 1 1 d . . . . .
C43 C 0.77726(9) 0.57409(8) 0.49930(6) 0.0165(2) Uani 1 1 d . . . . .
C44 C 0.88508(9) 0.45467(8) 0.42172(6) 0.0186(2) Uani 1 1 d . . . . .
H44A H 0.8537(11) 0.4738(10) 0.3828(8) 0.022 Uiso 1 1 d . U . . .
H44B H 0.8932(11) 0.3865(11) 0.4232(8) 0.022 Uiso 1 1 d . U . . .
C45 C 0.99040(9) 0.49497(8) 0.40618(6) 0.0173(2) Uani 1 1 d . . . . .
H45A H 0.9813(11) 0.5585(11) 0.4235(8) 0.021 Uiso 1 1 d . U . . .
H45B H 1.0354(11) 0.4581(10) 0.4319(8) 0.021 Uiso 1 1 d . U . . .
C46 C 1.13016(9) 0.42428(8) 0.30211(6) 0.0179(2) Uani 1 1 d . . . . .
H46A H 1.1580(11) 0.4001(10) 0.3430(8) 0.022 Uiso 1 1 d . U . . .
H46B H 1.1848(12) 0.4505(10) 0.2659(8) 0.022 Uiso 1 1 d . U . . .
C47 C 1.09329(9) 0.34371(8) 0.26989(6) 0.0174(2) Uani 1 1 d . . . . .
H47A H 1.0571(11) 0.3014(10) 0.3090(8) 0.021 Uiso 1 1 d . U . . .
H47B H 1.0443(12) 0.3682(10) 0.2437(8) 0.021 Uiso 1 1 d . U . . .
C48 C 1.23048(9) 0.21266(8) 0.25235(6) 0.0171(2) Uani 1 1 d . . . . .
H48A H 1.2369(11) 0.2327(10) 0.2992(8) 0.021 Uiso 1 1 d . U . . .
H48B H 1.3003(12) 0.2017(10) 0.2191(8) 0.021 Uiso 1 1 d . U . . .
C49 C 1.17392(9) 0.12536(8) 0.26630(6) 0.0170(2) Uani 1 1 d . . . . .
C50 C 1.12332(10) 0.09750(9) 0.21796(7) 0.0232(3) Uani 1 1 d . . . . .
H50 H 1.1241(12) 0.1359(11) 0.1748(9) 0.028 Uiso 1 1 d . U . . .
C51 C 1.07408(11) 0.01617(10) 0.23110(8) 0.0286(3) Uani 1 1 d . . . . .
H51 H 1.0407(13) -0.0025(12) 0.1962(9) 0.034 Uiso 1 1 d . U . . .
C52 C 1.07396(10) -0.03817(9) 0.29268(8) 0.0287(3) Uani 1 1 d . . . . .
H52 H 1.0376(13) -0.0932(12) 0.3028(9) 0.034 Uiso 1 1 d . U . . .
C53 C 1.12409(10) -0.01140(9) 0.34107(8) 0.0266(3) Uani 1 1 d . . . . .
H53 H 1.1226(13) -0.0451(12) 0.3855(9) 0.032 Uiso 1 1 d . U . . .
C54 C 1.17385(9) 0.07000(9) 0.32756(7) 0.0211(2) Uani 1 1 d . . . . .
H54 H 1.2060(12) 0.0898(11) 0.3619(8) 0.025 Uiso 1 1 d . U . . .
C55 C 1.01880(9) 0.55623(8) 0.27970(6) 0.0162(2) Uani 1 1 d . . . . .
C56 C 0.89461(10) 0.68080(8) 0.25619(6) 0.0199(2) Uani 1 1 d . . . . .
H56A H 0.8440(12) 0.6460(10) 0.2411(8) 0.024 Uiso 1 1 d . U . . .
H56B H 0.9501(12) 0.6943(10) 0.2134(8) 0.024 Uiso 1 1 d . U . . .
C57 C 0.84049(10) 0.76897(9) 0.29317(7) 0.0217(3) Uani 1 1 d . . . . .
H57A H 0.8903(12) 0.8023(11) 0.3079(8) 0.026 Uiso 1 1 d . U . . .
H57B H 0.7864(12) 0.7522(11) 0.3384(9) 0.026 Uiso 1 1 d . U . . .
C58 C 0.78990(11) 0.83153(9) 0.24430(8) 0.0274(3) Uani 1 1 d . . . . .
H58A H 0.7453(13) 0.7935(12) 0.2264(9) 0.033 Uiso 1 1 d . U . . .
H58B H 0.8450(13) 0.8521(12) 0.2017(9) 0.033 Uiso 1 1 d . U . . .
C59 C 0.72276(11) 0.91580(10) 0.28186(8) 0.0318(3) Uani 1 1 d . . . . .
H59A H 0.6929(13) 0.9541(12) 0.2466(9) 0.038 Uiso 1 1 d . U . . .
H59B H 0.6605(14) 0.8972(12) 0.3240(10) 0.038 Uiso 1 1 d . U . . .
C60 C 0.78065(12) 0.98029(10) 0.31237(9) 0.0343(3) Uani 1 1 d . . . . .
H60A H 0.8477(14) 0.9926(12) 0.2718(10) 0.041 Uiso 1 1 d . U . . .
H60B H 0.8004(14) 0.9484(12) 0.3543(10) 0.041 Uiso 1 1 d . U . . .
C61 C 0.71673(17) 1.07043(12) 0.33864(11) 0.0470(4) Uani 1 1 d . . . . .
H61A H 0.6942(18) 1.1039(16) 0.2986(13) 0.071 Uiso 1 1 d . U . . .
H61B H 0.7602(19) 1.1128(17) 0.3534(13) 0.071 Uiso 1 1 d . U . . .
H61C H 0.6537(19) 1.0579(16) 0.3784(13) 0.071 Uiso 1 1 d . U . . .
C62 C 1.21430(9) 0.31293(8) 0.14905(6) 0.0163(2) Uani 1 1 d . . . . .
C63 C 1.20828(10) 0.42206(9) 0.04909(6) 0.0200(2) Uani 1 1 d . . . . .
H63A H 1.2201(12) 0.3680(11) 0.0202(8) 0.024 Uiso 1 1 d . U . . .
H63B H 1.2758(12) 0.4499(10) 0.0390(8) 0.024 Uiso 1 1 d . U . . .
C64 C 1.12841(11) 0.49129(9) 0.02940(7) 0.0241(3) Uani 1 1 d . . . . .
H64A H 1.1087(12) 0.5382(11) 0.0662(9) 0.029 Uiso 1 1 d . U . . .
H64B H 1.0670(13) 0.4585(11) 0.0316(8) 0.029 Uiso 1 1 d . U . . .
C65 C 1.16962(11) 0.53658(9) -0.04542(7) 0.0262(3) Uani 1 1 d . . . . .
H65A H 1.1165(13) 0.5863(12) -0.0541(9) 0.031 Uiso 1 1 d . U . . .
H65B H 1.2337(13) 0.5686(11) -0.0472(9) 0.031 Uiso 1 1 d . U . . .
C66 C 1.19851(11) 0.46852(9) -0.10696(7) 0.0243(3) Uani 1 1 d . . . . .
H66A H 1.1366(13) 0.4342(11) -0.1042(8) 0.029 Uiso 1 1 d . U . . .
H66B H 1.2542(13) 0.4198(11) -0.0995(8) 0.029 Uiso 1 1 d . U . . .
C67 C 1.23704(11) 0.51433(10) -0.18170(7) 0.0269(3) Uani 1 1 d . . . . .
H67A H 1.2960(13) 0.5479(12) -0.1824(9) 0.032 Uiso 1 1 d . U . . .
H67B H 1.2638(13) 0.4651(12) -0.2181(9) 0.032 Uiso 1 1 d . U . . .
C68 C 1.15452(13) 0.57686(12) -0.20477(8) 0.0363(3) Uani 1 1 d . . . . .
H68A H 1.1815(16) 0.6018(14) -0.2556(11) 0.054 Uiso 1 1 d . U . . .
H68B H 1.1328(16) 0.6310(15) -0.1734(11) 0.054 Uiso 1 1 d . U . . .
H68C H 1.0934(17) 0.5436(14) -0.2009(11) 0.054 Uiso 1 1 d . U . . .
F7 F 0.5225(4) 0.7112(6) 0.8169(3) 0.0514(12) Uani 0.60(2) 1 d D U P A 1
F7A F 0.5057(9) 0.6854(8) 0.8146(4) 0.057(2) Uani 0.40(2) 1 d D U P A 2
F8 F 0.3951(5) 0.6944(5) 0.7750(5) 0.0446(12) Uani 0.60(2) 1 d D U P A 1
F8A F 0.3827(7) 0.7155(10) 0.7680(8) 0.0457(19) Uani 0.40(2) 1 d D U P A 2
F9 F 0.4284(6) 0.8287(4) 0.7962(5) 0.0404(13) Uani 0.60(2) 1 d D U P A 1
F9A F 0.4449(11) 0.8259(5) 0.8046(7) 0.044(2) Uani 0.40(2) 1 d D U P A 2
F10 F 0.59276(9) 1.00492(6) 0.58612(5) 0.0482(3) Uani 1 1 d . . . . .
F11 F 0.59229(8) 0.93236(6) 0.49225(5) 0.0423(2) Uani 1 1 d . . . . .
F12 F 0.73456(7) 0.94479(6) 0.51675(5) 0.0387(2) Uani 1 1 d . . . . .
N7 N 0.71289(8) 0.59139(7) 0.56728(5) 0.0180(2) Uani 1 1 d . . . . .
H7 H 0.6986(12) 0.5413(12) 0.5959(9) 0.028(4) Uiso 1 1 d . . . . .
N8 N 0.81663(8) 0.48439(7) 0.49077(5) 0.0194(2) Uani 1 1 d . . . . .
H8 H 0.7962(12) 0.4448(11) 0.5256(9) 0.025(4) Uiso 1 1 d . . . . .
N9 N 1.04701(7) 0.49566(7) 0.32983(5) 0.0172(2) Uani 1 1 d . . . . .
N10 N 1.17831(8) 0.28976(7) 0.22098(5) 0.0174(2) Uani 1 1 d . . . . .
N11 N 0.93982(8) 0.62121(7) 0.30500(6) 0.0181(2) Uani 1 1 d . . . . .
H11 H 0.9028(12) 0.6194(10) 0.3485(9) 0.021(4) Uiso 1 1 d . . . . .
N12 N 1.17331(8) 0.39255(7) 0.12503(6) 0.0189(2) Uani 1 1 d . . . . .
H12 H 1.1413(12) 0.4312(11) 0.1545(8) 0.022(4) Uiso 1 1 d . . . . .
O4 O 0.79868(6) 0.63416(6) 0.45078(4) 0.02053(18) Uani 1 1 d . . . . .
O5 O 1.06633(6) 0.55118(6) 0.21455(4) 0.02039(18) Uani 1 1 d . . . . .
O6 O 1.28023(6) 0.26000(6) 0.10738(4) 0.01918(17) Uani 1 1 d . . . . .

loop_
_atom_site_aniso_label
_atom_site_aniso_U_11
_atom_site_aniso_U_22
_atom_site_aniso_U_33
_atom_site_aniso_U_23
_atom_site_aniso_U_13
_atom_site_aniso_U_12
C1 0.0197(6) 0.0176(6) 0.0136(5) 0.0000(4) -0.0032(4) -0.0051(4)
C2 0.0174(6) 0.0181(6) 0.0166(6) -0.0015(4) -0.0034(4) -0.0019(5)
C3 0.0203(6) 0.0170(6) 0.0144(5) -0.0007(4) -0.0050(4) -0.0042(4)
C4 0.0189(6) 0.0188(6) 0.0167(6) 0.0009(5) -0.0040(5) -0.0069(5)
C5 0.0178(6) 0.0191(6) 0.0163(5) -0.0014(4) -0.0053(4) -0.0033(5)
C6 0.0200(6) 0.0169(6) 0.0163(5) 0.0011(4) -0.0048(5) -0.0028(5)
C7 0.0184(6) 0.0201(6) 0.0196(6) 0.0009(5) -0.0039(5) -0.0046(5)
C8 0.0198(6) 0.0202(6) 0.0201(6) 0.0027(5) -0.0049(5) -0.0049(5)
C9 0.0190(6) 0.0174(6) 0.0137(5) 0.0000(4) -0.0021(4) -0.0029(5)
C10 0.0172(6) 0.0156(6) 0.0197(6) 0.0011(5) -0.0010(5) -0.0040(4)
C11 0.0203(6) 0.0146(6) 0.0173(6) -0.0001(4) -0.0007(5) -0.0055(5)
C12 0.0177(6) 0.0176(6) 0.0142(5) 0.0019(5) -0.0007(5) -0.0048(5)
C13 0.0187(6) 0.0190(6) 0.0148(5) 0.0037(5) -0.0035(5) -0.0055(5)
C14 0.0161(6) 0.0220(6) 0.0202(6) 0.0025(5) -0.0054(5) -0.0065(5)
C15 0.0177(6) 0.0147(5) 0.0210(6) 0.0040(4) -0.0043(5) -0.0033(4)
C16 0.0184(6) 0.0245(6) 0.0312(7) -0.0013(5) -0.0054(5) -0.0040(5)
C17 0.0184(7) 0.0381(8) 0.0368(8) -0.0063(6) 0.0010(6) 0.0001(6)
C18 0.0293(7) 0.0344(7) 0.0250(7) -0.0073(6) -0.0023(6) 0.0036(6)
C19 0.0264(7) 0.0344(7) 0.0259(7) -0.0054(6) -0.0095(6) 0.0007(6)
C20 0.0173(6) 0.0280(7) 0.0224(6) -0.0008(5) -0.0049(5) -0.0022(5)
C21 0.0163(5) 0.0208(6) 0.0174(6) 0.0013(5) -0.0045(4) -0.0060(5)
C22 0.0180(6) 0.0226(6) 0.0188(6) 0.0007(5) -0.0020(5) -0.0031(5)
C23 0.0187(6) 0.0241(6) 0.0198(6) 0.0026(5) -0.0023(5) -0.0038(5)
C24 0.0187(6) 0.0261(6) 0.0201(6) 0.0005(5) -0.0032(5) -0.0034(5)
C25 0.0179(6) 0.0309(7) 0.0216(6) 0.0021(5) -0.0027(5) -0.0036(5)
C26 0.0213(7) 0.0447(9) 0.0261(7) -0.0007(6) -0.0006(5) 0.0016(6)
C27 0.0230(8) 0.0696(12) 0.0445(10) 0.0105(9) 0.0066(7) -0.0021(8)
C28 0.0203(6) 0.0152(5) 0.0143(5) -0.0009(4) -0.0029(4) -0.0053(4)
C29 0.0194(6) 0.0179(6) 0.0226(6) 0.0003(5) -0.0025(5) -0.0009(5)
C30 0.0182(6) 0.0267(7) 0.0283(7) 0.0021(5) -0.0055(5) -0.0035(5)
C31 0.0242(6) 0.0232(6) 0.0285(7) 0.0015(5) -0.0111(5) -0.0060(5)
C32 0.0259(6) 0.0229(6) 0.0272(7) -0.0010(5) -0.0089(5) -0.0050(5)
C33 0.0226(6) 0.0246(6) 0.0280(7) -0.0015(5) -0.0118(5) -0.0020(5)
C34 0.0304(7) 0.0355(8) 0.0295(7) -0.0044(6) -0.0068(6) -0.0073(6)
F1 0.0265(4) 0.0294(4) 0.0395(4) 0.0116(3) -0.0175(3) -0.0065(3)
F2 0.0607(6) 0.0182(4) 0.0394(5) -0.0056(3) -0.0274(4) 0.0043(4)
F3 0.0289(4) 0.0327(4) 0.0352(4) 0.0188(4) 0.0023(3) -0.0017(3)
F4 0.0197(4) 0.0378(4) 0.0335(4) -0.0051(3) -0.0101(3) -0.0065(3)
F5 0.0212(4) 0.0276(4) 0.0494(5) 0.0150(4) -0.0037(3) 0.0013(3)
F6 0.0207(4) 0.0422(5) 0.0218(4) -0.0058(3) -0.0024(3) 0.0018(3)
N1 0.0158(5) 0.0178(5) 0.0203(5) 0.0032(4) 0.0006(4) -0.0003(4)
N2 0.0163(5) 0.0161(5) 0.0218(5) 0.0030(4) 0.0003(4) -0.0007(4)
N3 0.0182(5) 0.0165(5) 0.0170(5) 0.0031(4) 0.0001(4) -0.0049(4)
N4 0.0154(5) 0.0185(5) 0.0176(5) 0.0037(4) -0.0028(4) -0.0059(4)
N5 0.0179(5) 0.0196(5) 0.0202(5) 0.0043(4) -0.0005(4) -0.0026(4)
N6 0.0180(5) 0.0174(5) 0.0181(5) 0.0030(4) -0.0017(4) -0.0044(4)
O1 0.0177(4) 0.0180(4) 0.0202(4) 0.0020(3) -0.0001(3) -0.0006(3)
O2 0.0183(4) 0.0196(4) 0.0233(4) 0.0050(3) -0.0022(3) -0.0029(3)
O3 0.0210(4) 0.0178(4) 0.0214(4) 0.0046(3) 0.0007(3) -0.0043(3)
C35 0.0136(5) 0.0189(6) 0.0180(6) -0.0013(4) -0.0057(4) -0.0024(4)
C36 0.0153(5) 0.0195(6) 0.0184(6) 0.0005(5) -0.0046(4) -0.0050(4)
C37 0.0147(5) 0.0237(6) 0.0190(6) -0.0038(5) -0.0049(5) -0.0047(5)
C38 0.0173(6) 0.0201(6) 0.0232(6) -0.0051(5) -0.0077(5) -0.0006(5)
C39 0.0181(6) 0.0193(6) 0.0218(6) 0.0000(5) -0.0090(5) -0.0029(5)
C40 0.0157(5) 0.0209(6) 0.0168(6) 0.0004(5) -0.0050(5) -0.0037(4)
C41 0.0221(6) 0.0237(6) 0.0222(6) -0.0041(5) -0.0027(5) -0.0048(5)
C42 0.0288(7) 0.0208(6) 0.0245(6) -0.0004(5) -0.0095(5) -0.0011(5)
C43 0.0144(5) 0.0186(6) 0.0165(5) 0.0014(4) -0.0039(4) -0.0036(4)
C44 0.0200(6) 0.0172(6) 0.0166(6) 0.0001(4) -0.0011(5) -0.0034(5)
C45 0.0182(6) 0.0191(6) 0.0136(5) -0.0012(4) -0.0029(4) -0.0012(5)
C46 0.0142(5) 0.0210(6) 0.0171(6) -0.0013(5) -0.0021(5) -0.0005(5)
C47 0.0152(5) 0.0179(6) 0.0173(6) 0.0012(5) -0.0015(5) -0.0018(4)
C48 0.0171(6) 0.0172(6) 0.0170(6) 0.0009(4) -0.0050(5) -0.0006(4)
C49 0.0140(5) 0.0169(6) 0.0181(6) -0.0011(4) -0.0016(4) 0.0008(4)
C50 0.0226(6) 0.0255(6) 0.0228(6) 0.0022(5) -0.0080(5) -0.0048(5)
C51 0.0267(7) 0.0281(7) 0.0341(7) -0.0018(6) -0.0117(6) -0.0078(5)
C52 0.0243(6) 0.0189(6) 0.0411(8) 0.0034(6) -0.0055(6) -0.0065(5)
C53 0.0256(7) 0.0218(6) 0.0294(7) 0.0074(5) -0.0045(5) -0.0007(5)
C54 0.0201(6) 0.0214(6) 0.0212(6) 0.0013(5) -0.0055(5) -0.0003(5)
C55 0.0163(5) 0.0153(5) 0.0168(6) -0.0005(4) -0.0025(4) -0.0060(4)
C56 0.0219(6) 0.0199(6) 0.0171(6) 0.0023(5) -0.0044(5) -0.0029(5)
C57 0.0252(6) 0.0191(6) 0.0229(6) 0.0000(5) -0.0102(5) -0.0020(5)
C58 0.0351(7) 0.0241(7) 0.0274(7) 0.0008(5) -0.0166(6) -0.0007(6)
C59 0.0306(7) 0.0292(7) 0.0380(8) 0.0023(6) -0.0159(6) 0.0026(6)
C60 0.0405(8) 0.0291(7) 0.0368(8) -0.0026(6) -0.0188(7) 0.0049(6)
C61 0.0663(12) 0.0336(9) 0.0461(10) -0.0101(7) -0.0288(9) 0.0154(8)
C62 0.0143(5) 0.0168(5) 0.0182(6) 0.0002(4) -0.0045(4) -0.0037(4)
C63 0.0209(6) 0.0211(6) 0.0162(6) 0.0019(5) -0.0027(5) -0.0007(5)
C64 0.0284(7) 0.0235(6) 0.0184(6) 0.0006(5) -0.0054(5) 0.0040(5)
C65 0.0364(7) 0.0209(6) 0.0204(6) 0.0025(5) -0.0074(5) 0.0002(6)
C66 0.0274(7) 0.0237(6) 0.0213(6) 0.0004(5) -0.0054(5) -0.0036(5)
C67 0.0254(7) 0.0346(7) 0.0199(6) -0.0004(6) -0.0028(5) -0.0098(6)
C68 0.0452(9) 0.0423(9) 0.0226(7) 0.0067(6) -0.0122(6) -0.0059(7)
F7 0.0349(12) 0.095(3) 0.0182(11) 0.0065(17) -0.0016(8) -0.0003(18)
F7A 0.058(4) 0.061(4) 0.027(2) 0.022(2) 0.011(2) 0.035(3)
F8 0.051(2) 0.046(2) 0.031(2) -0.0121(16) 0.0108(14) -0.0364(16)
F8A 0.034(2) 0.072(5) 0.029(2) -0.006(3) 0.0057(15) -0.034(3)
F9 0.0399(18) 0.0301(14) 0.037(3) -0.0148(11) 0.0170(16) -0.0055(11)
F9A 0.064(4) 0.031(2) 0.029(2) -0.0127(17) 0.007(2) -0.025(2)
F10 0.0776(7) 0.0172(4) 0.0401(5) -0.0014(4) -0.0019(5) 0.0013(4)
F11 0.0595(6) 0.0334(5) 0.0454(5) 0.0135(4) -0.0354(5) -0.0062(4)
F12 0.0334(4) 0.0330(4) 0.0481(5) 0.0199(4) -0.0098(4) -0.0111(4)
N7 0.0195(5) 0.0160(5) 0.0158(5) 0.0023(4) -0.0007(4) -0.0020(4)
N8 0.0209(5) 0.0166(5) 0.0163(5) 0.0029(4) 0.0015(4) -0.0023(4)
N9 0.0170(5) 0.0189(5) 0.0139(5) -0.0006(4) -0.0017(4) -0.0007(4)
N10 0.0183(5) 0.0155(5) 0.0164(5) 0.0013(4) -0.0025(4) 0.0001(4)
N11 0.0193(5) 0.0184(5) 0.0135(5) 0.0017(4) 0.0000(4) -0.0013(4)
N12 0.0218(5) 0.0172(5) 0.0152(5) -0.0005(4) -0.0021(4) 0.0022(4)
O4 0.0229(4) 0.0191(4) 0.0158(4) 0.0032(3) -0.0003(3) -0.0003(3)
O5 0.0224(4) 0.0200(4) 0.0154(4) 0.0004(3) 0.0007(3) -0.0030(3)
O6 0.0178(4) 0.0191(4) 0.0181(4) -0.0003(3) -0.0016(3) 0.0008(3)

_geom_special_details            
;
 All esds (except the esd in the dihedral angle between two l.s. planes)
 are estimated using the full covariance matrix.  The cell esds are taken
 into account individually in the estimation of esds in distances, angles
 and torsion angles; correlations between esds in cell parameters are only
 used when they are defined by crystal symmetry.  An approximate (isotropic)
 treatment of cell esds is used for estimating esds involving l.s. planes.
;
loop_
_geom_bond_atom_site_label_1
_geom_bond_atom_site_label_2
_geom_bond_distance
_geom_bond_site_symmetry_2
_geom_bond_publ_flag
C1 C2 1.3991(17) . ?
C1 C6 1.3976(17) . ?
C1 N1 1.3933(15) . ?
C2 H2 0.965(15) . ?
C2 C3 1.3910(16) . ?
C3 C4 1.3901(17) . ?
C3 C7 1.5031(16) . ?
C4 H4 0.947(15) . ?
C4 C5 1.3957(17) . ?
C5 C6 1.3884(16) . ?
C5 C8 1.4975(17) . ?
C6 H6 0.949(15) . ?
C7 F1 1.3352(14) . ?
C7 F2 1.3351(15) . ?
C7 F3 1.3375(14) . ?
C8 F4 1.3412(14) . ?
C8 F5 1.3393(14) . ?
C8 F6 1.3450(14) . ?
C9 N1 1.3814(15) . ?
C9 N2 1.3536(15) . ?
C9 O1 1.2312(15) . ?
C10 H10A 0.999(15) . ?
C10 H10B 0.974(16) . ?
C10 C11 1.5330(17) . ?
C10 N2 1.4502(15) . ?
C11 H11A 0.985(15) . ?
C11 H11B 0.971(15) . ?
C11 N3 1.4537(15) . ?
C12 H12A 0.982(15) . ?
C12 H12B 0.975(15) . ?
C12 C13 1.5359(16) . ?
C12 N3 1.4598(14) . ?
C13 H13A 0.966(15) . ?
C13 H13B 0.998(15) . ?
C13 N4 1.4608(14) . ?
C14 H14A 0.982(16) . ?
C14 H14B 0.974(16) . ?
C14 C15 1.5189(17) . ?
C14 N4 1.4583(15) . ?
C15 C16 1.3927(17) . ?
C15 C20 1.3895(18) . ?
C16 H16 0.967(17) . ?
C16 C17 1.389(2) . ?
C17 H17 0.960(19) . ?
C17 C18 1.389(2) . ?
C18 H18 0.953(18) . ?
C18 C19 1.383(2) . ?
C19 H19 0.960(18) . ?
C19 C20 1.3880(19) . ?
C20 H20 0.958(16) . ?
C21 N3 1.3717(16) . ?
C21 N5 1.3551(15) . ?
C21 O2 1.2417(15) . ?
C22 H22A 0.959(16) . ?
C22 H22B 1.001(16) . ?
C22 C23 1.5155(16) . ?
C22 N5 1.4578(16) . ?
C23 H23A 0.979(16) . ?
C23 H23B 0.995(16) . ?
C23 C24 1.5243(17) . ?
C24 H24A 0.973(16) . ?
C24 H24B 1.002(16) . ?
C24 C25 1.5225(17) . ?
C25 H25A 0.966(17) . ?
C25 H25B 1.012(16) . ?
C25 C26 1.5202(19) . ?
C26 H26A 0.967(19) . ?
C26 H26B 0.984(19) . ?
C26 C27 1.527(2) . ?
C27 H27A 1.04(3) . ?
C27 H27B 0.97(3) . ?
C27 H27C 0.98(3) . ?
C28 N4 1.3663(15) . ?
C28 N6 1.3395(16) . ?
C28 O3 1.2536(14) . ?
C29 H29A 0.997(16) . ?
C29 H29B 0.984(16) . ?
C29 C30 1.5305(18) . ?
C29 N6 1.4586(16) . ?
C30 H30A 1.021(16) . ?
C30 H30B 0.991(17) . ?
C30 C31 1.5271(19) . ?
C31 H31A 0.997(17) . ?
C31 H31B 0.999(17) . ?
C31 C32 1.5236(18) . ?
C32 H32A 1.007(17) . ?
C32 H32B 0.961(17) . ?
C32 C33 1.5204(19) . ?
C33 H33A 0.986(17) . ?
C33 H33B 0.989(17) . ?
C33 C34 1.5208(19) . ?
C34 H34A 1.00(2) . ?
C34 H34B 0.98(2) . ?
C34 H34C 1.02(2) . ?
N1 H1 0.870(17) . ?
N2 H2A 0.860(16) . ?
N5 H5 0.847(17) . ?
N6 H6A 0.865(17) . ?
C35 C36 1.4009(17) . ?
C35 C40 1.3969(17) . ?
C35 N7 1.3929(15) . ?
C36 H36 0.970(15) . ?
C36 C37 1.3865(17) . ?
C37 C38 1.3890(18) . ?
C37 C41 1.4990(17) . ?
C38 H38 0.944(16) . ?
C38 C39 1.3868(18) . ?
C39 C40 1.3929(17) . ?
C39 C42 1.5025(17) . ?
C40 H40 0.952(15) . ?
C41 F7 1.326(4) . ?
C41 F7A 1.331(5) . ?
C41 F8 1.316(4) . ?
C41 F8A 1.334(6) . ?
C41 F9 1.328(4) . ?
C41 F9A 1.321(6) . ?
C42 F10 1.3311(16) . ?
C42 F11 1.3330(15) . ?
C42 F12 1.3379(16) . ?
C43 N7 1.3748(15) . ?
C43 N8 1.3551(16) . ?
C43 O4 1.2349(14) . ?
C44 H44A 0.975(15) . ?
C44 H44B 0.982(15) . ?
C44 C45 1.5385(16) . ?
C44 N8 1.4512(15) . ?
C45 H45A 0.979(15) . ?
C45 H45B 0.989(15) . ?
C45 N9 1.4556(15) . ?
C46 H46A 0.997(15) . ?
C46 H46B 0.957(15) . ?
C46 C47 1.5353(17) . ?
C46 N9 1.4545(15) . ?
C47 H47A 0.993(15) . ?
C47 H47B 0.969(15) . ?
C47 N10 1.4556(15) . ?
C48 H48A 0.990(15) . ?
C48 H48B 0.986(15) . ?
C48 C49 1.5144(16) . ?
C48 N10 1.4562(15) . ?
C49 C50 1.3950(17) . ?
C49 C54 1.3899(17) . ?
C50 H50 0.973(16) . ?
C50 C51 1.3864(19) . ?
C51 H51 0.969(18) . ?
C51 C52 1.387(2) . ?
C52 H52 0.960(18) . ?
C52 C53 1.386(2) . ?
C53 H53 0.958(17) . ?
C53 C54 1.3909(19) . ?
C54 H54 0.955(16) . ?
C55 N9 1.3768(15) . ?
C55 N11 1.3514(16) . ?
C55 O5 1.2419(14) . ?
C56 H56A 1.001(16) . ?
C56 H56B 0.973(16) . ?
C56 C57 1.5151(17) . ?
C56 N11 1.4602(15) . ?
C57 H57A 0.975(16) . ?
C57 H57B 1.005(16) . ?
C57 C58 1.5233(17) . ?
C58 H58A 0.993(17) . ?
C58 H58B 0.996(17) . ?
C58 C59 1.532(2) . ?
C59 H59A 1.000(18) . ?
C59 H59B 1.040(18) . ?
C59 C60 1.513(2) . ?
C60 H60A 1.042(19) . ?
C60 H60B 0.996(19) . ?
C60 C61 1.521(2) . ?
C61 H61A 0.99(2) . ?
C61 H61B 0.99(3) . ?
C61 H61C 1.00(2) . ?
C62 N10 1.3686(15) . ?
C62 N12 1.3459(16) . ?
C62 O6 1.2487(14) . ?
C63 H63A 0.959(16) . ?
C63 H63B 1.000(16) . ?
C63 C64 1.5140(17) . ?
C63 N12 1.4596(15) . ?
C64 H64A 0.971(17) . ?
C64 H64B 0.987(17) . ?
C64 C65 1.5292(17) . ?
C65 H65A 1.009(17) . ?
C65 H65B 1.013(17) . ?
C65 C66 1.5223(19) . ?
C66 H66A 1.002(17) . ?
C66 H66B 1.015(17) . ?
C66 C67 1.5262(17) . ?
C67 H67A 0.971(17) . ?
C67 H67B 0.995(17) . ?
C67 C68 1.516(2) . ?
C68 H68A 1.00(2) . ?
C68 H68B 0.99(2) . ?
C68 H68C 0.98(2) . ?
N7 H7 0.890(17) . ?
N8 H8 0.861(16) . ?
N11 H11 0.848(16) . ?
N12 H12 0.819(16) . ?

loop_
_geom_angle_atom_site_label_1
_geom_angle_atom_site_label_2
_geom_angle_atom_site_label_3
_geom_angle
_geom_angle_site_symmetry_1
_geom_angle_site_symmetry_3
_geom_angle_publ_flag
C6 C1 C2 119.12(11) . . ?
N1 C1 C2 117.14(11) . . ?
N1 C1 C6 123.74(11) . . ?
C1 C2 H2 118.5(9) . . ?
C3 C2 C1 120.30(11) . . ?
C3 C2 H2 121.2(9) . . ?
C2 C3 C7 118.00(11) . . ?
C4 C3 C2 121.39(11) . . ?
C4 C3 C7 120.60(10) . . ?
C3 C4 H4 123.8(9) . . ?
C3 C4 C5 117.46(11) . . ?
C5 C4 H4 118.8(9) . . ?
C4 C5 C8 118.59(10) . . ?
C6 C5 C4 122.38(11) . . ?
C6 C5 C8 119.02(11) . . ?
C1 C6 H6 121.6(9) . . ?
C5 C6 C1 119.34(11) . . ?
C5 C6 H6 119.1(9) . . ?
F1 C7 C3 112.53(10) . . ?
F1 C7 F3 106.26(10) . . ?
F2 C7 C3 112.30(10) . . ?
F2 C7 F1 106.12(10) . . ?
F2 C7 F3 106.65(10) . . ?
F3 C7 C3 112.50(10) . . ?
F4 C8 C5 112.68(10) . . ?
F4 C8 F6 105.85(9) . . ?
F5 C8 C5 113.12(10) . . ?
F5 C8 F4 106.58(10) . . ?
F5 C8 F6 106.04(10) . . ?
F6 C8 C5 112.03(10) . . ?
N2 C9 N1 113.07(10) . . ?
O1 C9 N1 124.03(11) . . ?
O1 C9 N2 122.90(11) . . ?
H10A C10 H10B 109.9(12) . . ?
C11 C10 H10A 110.6(8) . . ?
C11 C10 H10B 110.7(9) . . ?
N2 C10 H10A 106.9(8) . . ?
N2 C10 H10B 107.7(9) . . ?
N2 C10 C11 110.91(10) . . ?
C10 C11 H11A 110.1(9) . . ?
C10 C11 H11B 109.3(9) . . ?
H11A C11 H11B 108.6(12) . . ?
N3 C11 C10 113.28(10) . . ?
N3 C11 H11A 107.4(8) . . ?
N3 C11 H11B 108.0(9) . . ?
H12A C12 H12B 107.9(12) . . ?
C13 C12 H12A 110.2(8) . . ?
C13 C12 H12B 109.8(9) . . ?
N3 C12 H12A 108.7(8) . . ?
N3 C12 H12B 108.9(9) . . ?
N3 C12 C13 111.26(9) . . ?
C12 C13 H13A 108.6(9) . . ?
C12 C13 H13B 109.4(8) . . ?
H13A C13 H13B 109.4(12) . . ?
N4 C13 C12 114.08(9) . . ?
N4 C13 H13A 108.3(9) . . ?
N4 C13 H13B 107.1(8) . . ?
H14A C14 H14B 107.4(12) . . ?
C15 C14 H14A 109.2(9) . . ?
C15 C14 H14B 109.4(9) . . ?
N4 C14 H14A 107.3(9) . . ?
N4 C14 H14B 108.1(9) . . ?
N4 C14 C15 115.24(10) . . ?
C16 C15 C14 118.81(11) . . ?
C20 C15 C14 122.58(11) . . ?
C20 C15 C16 118.61(12) . . ?
C15 C16 H16 119.3(10) . . ?
C17 C16 C15 120.67(13) . . ?
C17 C16 H16 120.0(10) . . ?
C16 C17 H17 118.8(11) . . ?
C18 C17 C16 120.32(13) . . ?
C18 C17 H17 120.8(11) . . ?
C17 C18 H18 121.4(11) . . ?
C19 C18 C17 119.14(13) . . ?
C19 C18 H18 119.4(11) . . ?
C18 C19 H19 121.1(10) . . ?
C18 C19 C20 120.63(13) . . ?
C20 C19 H19 118.3(10) . . ?
C15 C20 H20 120.0(9) . . ?
C19 C20 C15 120.64(12) . . ?
C19 C20 H20 119.4(9) . . ?
N5 C21 N3 117.65(10) . . ?
O2 C21 N3 120.54(10) . . ?
O2 C21 N5 121.79(11) . . ?
H22A C22 H22B 108.2(12) . . ?
C23 C22 H22A 109.4(9) . . ?
C23 C22 H22B 110.1(9) . . ?
N5 C22 H22A 107.6(9) . . ?
N5 C22 H22B 110.0(9) . . ?
N5 C22 C23 111.42(10) . . ?
C22 C23 H23A 110.1(9) . . ?
C22 C23 H23B 109.1(9) . . ?
C22 C23 C24 111.57(11) . . ?
H23A C23 H23B 106.3(12) . . ?
C24 C23 H23A 109.6(9) . . ?
C24 C23 H23B 110.0(9) . . ?
C23 C24 H24A 109.7(9) . . ?
C23 C24 H24B 108.0(9) . . ?
H24A C24 H24B 106.2(13) . . ?
C25 C24 C23 113.57(11) . . ?
C25 C24 H24A 109.1(9) . . ?
C25 C24 H24B 110.0(9) . . ?
C24 C25 H25A 108.3(9) . . ?
C24 C25 H25B 109.7(9) . . ?
H25A C25 H25B 105.4(13) . . ?
C26 C25 C24 113.30(12) . . ?
C26 C25 H25A 110.7(10) . . ?
C26 C25 H25B 109.2(9) . . ?
C25 C26 H26A 109.5(11) . . ?
C25 C26 H26B 109.9(10) . . ?
C25 C26 C27 113.01(14) . . ?
H26A C26 H26B 102.8(14) . . ?
C27 C26 H26A 108.9(11) . . ?
C27 C26 H26B 112.1(10) . . ?
C26 C27 H27A 112.4(13) . . ?
C26 C27 H27B 111.6(14) . . ?
C26 C27 H27C 110.6(14) . . ?
H27A C27 H27B 108.6(19) . . ?
H27A C27 H27C 107.5(19) . . ?
H27B C27 H27C 106(2) . . ?
N6 C28 N4 118.55(10) . . ?
O3 C28 N4 118.88(10) . . ?
O3 C28 N6 122.57(11) . . ?
H29A C29 H29B 108.3(12) . . ?
C30 C29 H29A 111.1(9) . . ?
C30 C29 H29B 109.9(9) . . ?
N6 C29 H29A 107.2(9) . . ?
N6 C29 H29B 108.6(9) . . ?
N6 C29 C30 111.60(10) . . ?
C29 C30 H30A 109.4(9) . . ?
C29 C30 H30B 107.7(9) . . ?
H30A C30 H30B 107.2(13) . . ?
C31 C30 C29 114.58(10) . . ?
C31 C30 H30A 107.9(9) . . ?
C31 C30 H30B 109.9(9) . . ?
C30 C31 H31A 109.7(9) . . ?
C30 C31 H31B 109.1(9) . . ?
H31A C31 H31B 103.9(13) . . ?
C32 C31 C30 115.06(11) . . ?
C32 C31 H31A 108.9(9) . . ?
C32 C31 H31B 109.7(9) . . ?
C31 C32 H32A 109.5(9) . . ?
C31 C32 H32B 110.3(9) . . ?
H32A C32 H32B 105.9(13) . . ?
C33 C32 C31 113.28(11) . . ?
C33 C32 H32A 109.2(9) . . ?
C33 C32 H32B 108.4(10) . . ?
C32 C33 H33A 109.1(9) . . ?
C32 C33 H33B 108.8(9) . . ?
C32 C33 C34 113.12(11) . . ?
H33A C33 H33B 105.9(13) . . ?
C34 C33 H33A 110.4(9) . . ?
C34 C33 H33B 109.3(9) . . ?
C33 C34 H34A 112.6(11) . . ?
C33 C34 H34B 109.7(11) . . ?
C33 C34 H34C 111.1(11) . . ?
H34A C34 H34B 107.2(16) . . ?
H34A C34 H34C 108.3(15) . . ?
H34B C34 H34C 107.7(15) . . ?
C1 N1 H1 117.3(10) . . ?
C9 N1 C1 127.55(10) . . ?
C9 N1 H1 115.1(10) . . ?
C9 N2 C10 119.32(10) . . ?
C9 N2 H2A 118.6(10) . . ?
C10 N2 H2A 121.9(10) . . ?
C11 N3 C12 119.83(10) . . ?
C21 N3 C11 122.45(9) . . ?
C21 N3 C12 117.34(10) . . ?
C14 N4 C13 120.89(10) . . ?
C28 N4 C13 122.04(10) . . ?
C28 N4 C14 117.03(9) . . ?
C21 N5 C22 120.38(10) . . ?
C21 N5 H5 120.6(11) . . ?
C22 N5 H5 117.1(11) . . ?
C28 N6 C29 122.55(10) . . ?
C28 N6 H6A 120.2(11) . . ?
C29 N6 H6A 116.6(11) . . ?
C40 C35 C36 119.15(11) . . ?
N7 C35 C36 116.20(10) . . ?
N7 C35 C40 124.65(11) . . ?
C35 C36 H36 119.6(9) . . ?
C37 C36 C35 120.35(11) . . ?
C37 C36 H36 120.0(9) . . ?
C36 C37 C38 121.10(11) . . ?
C36 C37 C41 117.85(11) . . ?
C38 C37 C41 121.05(11) . . ?
C37 C38 H38 121.4(9) . . ?
C39 C38 C37 118.06(11) . . ?
C39 C38 H38 120.5(9) . . ?
C38 C39 C40 122.17(11) . . ?
C38 C39 C42 120.41(11) . . ?
C40 C39 C42 117.36(11) . . ?
C35 C40 H40 121.1(9) . . ?
C39 C40 C35 119.15(11) . . ?
C39 C40 H40 119.7(9) . . ?
F7 C41 C37 110.5(3) . . ?
F7 C41 F9 105.5(4) . . ?
F7A C41 C37 114.5(4) . . ?
F7A C41 F8A 104.1(5) . . ?
F8 C41 C37 113.6(4) . . ?
F8 C41 F7 107.8(4) . . ?
F8 C41 F9 106.8(4) . . ?
F8A C41 C37 110.2(6) . . ?
F9 C41 C37 112.2(4) . . ?
F9A C41 C37 114.3(6) . . ?
F9A C41 F7A 107.3(6) . . ?
F9A C41 F8A 105.6(6) . . ?
F10 C42 C39 112.87(11) . . ?
F10 C42 F11 106.84(11) . . ?
F10 C42 F12 106.80(11) . . ?
F11 C42 C39 111.67(11) . . ?
F11 C42 F12 105.88(11) . . ?
F12 C42 C39 112.33(10) . . ?
N8 C43 N7 113.37(10) . . ?
O4 C43 N7 123.75(11) . . ?
O4 C43 N8 122.87(11) . . ?
H44A C44 H44B 107.1(12) . . ?
C45 C44 H44A 109.3(9) . . ?
C45 C44 H44B 111.0(9) . . ?
N8 C44 H44A 110.2(9) . . ?
N8 C44 H44B 107.6(9) . . ?
N8 C44 C45 111.54(10) . . ?
C44 C45 H45A 110.2(9) . . ?
C44 C45 H45B 110.7(8) . . ?
H45A C45 H45B 107.2(12) . . ?
N9 C45 C44 113.38(10) . . ?
N9 C45 H45A 108.6(8) . . ?
N9 C45 H45B 106.5(8) . . ?
H46A C46 H46B 108.1(12) . . ?
C47 C46 H46A 109.3(8) . . ?
C47 C46 H46B 109.2(9) . . ?
N9 C46 H46A 107.9(8) . . ?
N9 C46 H46B 110.1(9) . . ?
N9 C46 C47 112.21(9) . . ?
C46 C47 H47A 110.4(8) . . ?
C46 C47 H47B 109.3(9) . . ?
H47A C47 H47B 107.5(12) . . ?
N10 C47 C46 112.19(9) . . ?
N10 C47 H47A 108.4(8) . . ?
N10 C47 H47B 109.0(9) . . ?
H48A C48 H48B 108.6(12) . . ?
C49 C48 H48A 108.1(8) . . ?
C49 C48 H48B 111.6(8) . . ?
N10 C48 H48A 107.7(8) . . ?
N10 C48 H48B 106.6(8) . . ?
N10 C48 C49 113.99(10) . . ?
C50 C49 C48 121.47(11) . . ?
C54 C49 C48 119.86(11) . . ?
C54 C49 C50 118.65(11) . . ?
C49 C50 H50 118.6(9) . . ?
C51 C50 C49 120.38(12) . . ?
C51 C50 H50 121.0(9) . . ?
C50 C51 H51 119.0(10) . . ?
C50 C51 C52 120.43(13) . . ?
C52 C51 H51 120.6(10) . . ?
C51 C52 H52 120.4(10) . . ?
C53 C52 C51 119.78(12) . . ?
C53 C52 H52 119.7(10) . . ?
C52 C53 H53 122.4(10) . . ?
C52 C53 C54 119.65(12) . . ?
C54 C53 H53 117.9(10) . . ?
C49 C54 C53 121.10(12) . . ?
C49 C54 H54 119.2(9) . . ?
C53 C54 H54 119.6(9) . . ?
N11 C55 N9 117.05(10) . . ?
O5 C55 N9 120.35(11) . . ?
O5 C55 N11 122.58(11) . . ?
H56A C56 H56B 108.4(12) . . ?
C57 C56 H56A 109.8(9) . . ?
C57 C56 H56B 111.4(9) . . ?
N11 C56 H56A 108.8(9) . . ?
N11 C56 H56B 107.7(9) . . ?
N11 C56 C57 110.70(10) . . ?
C56 C57 H57A 109.2(9) . . ?
C56 C57 H57B 109.1(9) . . ?
C56 C57 C58 112.00(11) . . ?
H57A C57 H57B 107.2(12) . . ?
C58 C57 H57A 109.8(9) . . ?
C58 C57 H57B 109.3(9) . . ?
C57 C58 H58A 107.5(10) . . ?
C57 C58 H58B 108.5(10) . . ?
C57 C58 C59 114.26(11) . . ?
H58A C58 H58B 107.9(13) . . ?
C59 C58 H58A 108.1(10) . . ?
C59 C58 H58B 110.3(10) . . ?
C58 C59 H59A 110.0(10) . . ?
C58 C59 H59B 112.7(10) . . ?
H59A C59 H59B 106.4(14) . . ?
C60 C59 C58 114.08(12) . . ?
C60 C59 H59A 106.2(10) . . ?
C60 C59 H59B 107.1(10) . . ?
C59 C60 H60A 106.9(10) . . ?
C59 C60 H60B 108.8(10) . . ?
C59 C60 C61 112.86(14) . . ?
H60A C60 H60B 108.8(14) . . ?
C61 C60 H60A 111.5(10) . . ?
C61 C60 H60B 107.9(10) . . ?
C60 C61 H61A 110.5(13) . . ?
C60 C61 H61B 109.7(14) . . ?
C60 C61 H61C 110.7(14) . . ?
H61A C61 H61B 105.3(19) . . ?
H61A C61 H61C 108.1(19) . . ?
H61B C61 H61C 112.3(19) . . ?
N12 C62 N10 117.54(10) . . ?
O6 C62 N10 120.58(10) . . ?
O6 C62 N12 121.84(11) . . ?
H63A C63 H63B 107.0(13) . . ?
C64 C63 H63A 110.6(9) . . ?
C64 C63 H63B 110.1(9) . . ?
N12 C63 H63A 108.1(9) . . ?
N12 C63 H63B 110.5(9) . . ?
N12 C63 C64 110.55(10) . . ?
C63 C64 H64A 107.5(9) . . ?
C63 C64 H64B 108.0(9) . . ?
C63 C64 C65 112.09(11) . . ?
H64A C64 H64B 108.0(13) . . ?
C65 C64 H64A 110.2(9) . . ?
C65 C64 H64B 110.9(9) . . ?
C64 C65 H65A 109.2(9) . . ?
C64 C65 H65B 109.9(9) . . ?
H65A C65 H65B 106.7(13) . . ?
C66 C65 C64 113.87(11) . . ?
C66 C65 H65A 109.5(9) . . ?
C66 C65 H65B 107.3(9) . . ?
C65 C66 H66A 108.0(9) . . ?
C65 C66 H66B 109.8(9) . . ?
C65 C66 C67 113.71(11) . . ?
H66A C66 H66B 106.0(13) . . ?
C67 C66 H66A 110.6(9) . . ?
C67 C66 H66B 108.4(9) . . ?
C66 C67 H67A 108.7(10) . . ?
C66 C67 H67B 109.0(9) . . ?
H67A C67 H67B 105.6(13) . . ?
C68 C67 C66 113.66(12) . . ?
C68 C67 H67A 111.3(10) . . ?
C68 C67 H67B 108.3(9) . . ?
C67 C68 H68A 111.1(12) . . ?
C67 C68 H68B 110.2(12) . . ?
C67 C68 H68C 110.8(12) . . ?
H68A C68 H68B 106.8(16) . . ?
H68A C68 H68C 109.9(16) . . ?
H68B C68 H68C 107.9(17) . . ?
C35 N7 H7 117.0(10) . . ?
C43 N7 C35 127.90(10) . . ?
C43 N7 H7 115.0(10) . . ?
C43 N8 C44 120.11(10) . . ?
C43 N8 H8 118.9(10) . . ?
C44 N8 H8 120.8(10) . . ?
C46 N9 C45 120.20(9) . . ?
C55 N9 C45 122.65(10) . . ?
C55 N9 C46 116.82(9) . . ?
C47 N10 C48 117.40(9) . . ?
C62 N10 C47 122.52(10) . . ?
C62 N10 C48 119.92(10) . . ?
C55 N11 C56 121.59(10) . . ?
C55 N11 H11 121.5(10) . . ?
C56 N11 H11 114.6(10) . . ?
C62 N12 C63 120.63(10) . . ?
C62 N12 H12 118.9(11) . . ?
C63 N12 H12 118.3(11) . . ?

loop_
_geom_hbond_atom_site_label_D
_geom_hbond_atom_site_label_H
_geom_hbond_atom_site_label_A
_geom_hbond_distance_DH
_geom_hbond_distance_HA
_geom_hbond_distance_DA
_geom_hbond_angle_DHA
_geom_hbond_site_symmetry_A
_geom_hbond_publ_flag
C6 H6 O1 0.949(15) 2.270(15) 2.8598(14) 119.6(11) . yes
N1 H1 O6 0.870(17) 2.006(17) 2.8255(13) 156.6(14) 2_756 yes
N2 H2A O6 0.860(16) 2.050(16) 2.8386(13) 152.0(14) 2_756 yes
N6 H6A O2 0.865(17) 1.971(18) 2.8229(13) 167.9(15) . yes
C40 H40 O4 0.952(15) 2.272(15) 2.8700(15) 120.1(11) . yes
N7 H7 O3 0.890(17) 1.828(17) 2.6844(13) 160.8(15) . yes
N8 H8 O3 0.861(16) 2.079(16) 2.8410(13) 147.1(14) . yes
N11 H11 O4 0.848(16) 2.085(16) 2.9247(13) 170.7(14) . yes
N12 H12 O5 0.819(16) 2.145(17) 2.9529(14) 168.9(14) . yes

loop_
_geom_torsion_atom_site_label_1
_geom_torsion_atom_site_label_2
_geom_torsion_atom_site_label_3
_geom_torsion_atom_site_label_4
_geom_torsion
_geom_torsion_site_symmetry_1
_geom_torsion_site_symmetry_2
_geom_torsion_site_symmetry_3
_geom_torsion_site_symmetry_4
_geom_torsion_publ_flag
C1 C2 C3 C4 -0.45(18) . . . . ?
C1 C2 C3 C7 179.09(10) . . . . ?
C2 C1 C6 C5 -0.66(17) . . . . ?
C2 C1 N1 C9 -168.97(11) . . . . ?
C2 C3 C4 C5 -0.50(17) . . . . ?
C2 C3 C7 F1 36.16(15) . . . . ?
C2 C3 C7 F2 -83.52(13) . . . . ?
C2 C3 C7 F3 156.15(11) . . . . ?
C3 C4 C5 C6 0.88(18) . . . . ?
C3 C4 C5 C8 -177.71(11) . . . . ?
C4 C3 C7 F1 -144.29(11) . . . . ?
C4 C3 C7 F2 96.03(13) . . . . ?
C4 C3 C7 F3 -24.30(16) . . . . ?
C4 C5 C6 C1 -0.30(18) . . . . ?
C4 C5 C8 F4 -63.71(14) . . . . ?
C4 C5 C8 F5 175.32(11) . . . . ?
C4 C5 C8 F6 55.52(15) . . . . ?
C6 C1 C2 C3 1.04(17) . . . . ?
C6 C1 N1 C9 10.95(19) . . . . ?
C6 C5 C8 F4 117.65(12) . . . . ?
C6 C5 C8 F5 -3.32(16) . . . . ?
C6 C5 C8 F6 -123.12(12) . . . . ?
C7 C3 C4 C5 179.97(11) . . . . ?
C8 C5 C6 C1 178.28(11) . . . . ?
C10 C11 N3 C12 93.45(12) . . . . ?
C10 C11 N3 C21 -79.25(14) . . . . ?
C11 C10 N2 C9 -72.48(14) . . . . ?
C12 C13 N4 C14 -109.79(12) . . . . ?
C12 C13 N4 C28 72.51(14) . . . . ?
C13 C12 N3 C11 -103.13(12) . . . . ?
C13 C12 N3 C21 69.94(13) . . . . ?
C14 C15 C16 C17 178.97(12) . . . . ?
C14 C15 C20 C19 -178.53(12) . . . . ?
C15 C14 N4 C13 102.79(12) . . . . ?
C15 C14 N4 C28 -79.40(13) . . . . ?
C15 C16 C17 C18 -0.1(2) . . . . ?
C16 C15 C20 C19 0.99(19) . . . . ?
C16 C17 C18 C19 0.4(2) . . . . ?
C17 C18 C19 C20 0.1(2) . . . . ?
C18 C19 C20 C15 -0.7(2) . . . . ?
C20 C15 C16 C17 -0.57(19) . . . . ?
C22 C23 C24 C25 177.54(11) . . . . ?
C23 C22 N5 C21 151.98(11) . . . . ?
C23 C24 C25 C26 176.89(11) . . . . ?
C24 C25 C26 C27 175.64(13) . . . . ?
C29 C30 C31 C32 -60.17(15) . . . . ?
C30 C29 N6 C28 119.62(12) . . . . ?
C30 C31 C32 C33 176.79(11) . . . . ?
C31 C32 C33 C34 -177.10(11) . . . . ?
N1 C1 C2 C3 -179.04(11) . . . . ?
N1 C1 C6 C5 179.42(11) . . . . ?
N1 C9 N2 C10 178.53(10) . . . . ?
N2 C9 N1 C1 178.13(11) . . . . ?
N2 C10 C11 N3 162.57(10) . . . . ?
N3 C12 C13 N4 -159.81(10) . . . . ?
N3 C21 N5 C22 176.47(11) . . . . ?
N4 C14 C15 C16 -178.24(11) . . . . ?
N4 C14 C15 C20 1.27(16) . . . . ?
N4 C28 N6 C29 -170.76(11) . . . . ?
N5 C21 N3 C11 -2.08(17) . . . . ?
N5 C21 N3 C12 -174.95(10) . . . . ?
N5 C22 C23 C24 -179.13(10) . . . . ?
N6 C28 N4 C13 -1.31(17) . . . . ?
N6 C28 N4 C14 -179.09(10) . . . . ?
N6 C29 C30 C31 -59.19(14) . . . . ?
O1 C9 N1 C1 -1.1(2) . . . . ?
O1 C9 N2 C10 -2.26(18) . . . . ?
O2 C21 N3 C11 179.31(11) . . . . ?
O2 C21 N3 C12 6.43(16) . . . . ?
O2 C21 N5 C22 -4.93(18) . . . . ?
O3 C28 N4 C13 179.43(10) . . . . ?
O3 C28 N4 C14 1.65(16) . . . . ?
O3 C28 N6 C29 8.47(18) . . . . ?
C35 C36 C37 C38 -0.21(17) . . . . ?
C35 C36 C37 C41 179.18(10) . . . . ?
C36 C35 C40 C39 -1.31(17) . . . . ?
C36 C35 N7 C43 176.01(11) . . . . ?
C36 C37 C38 C39 -0.83(17) . . . . ?
C36 C37 C41 F7 59.5(4) . . . . ?
C36 C37 C41 F7A 38.1(8) . . . . ?
C36 C37 C41 F8 -61.8(4) . . . . ?
C36 C37 C41 F8A -78.8(7) . . . . ?
C36 C37 C41 F9 176.9(5) . . . . ?
C36 C37 C41 F9A 162.5(7) . . . . ?
C37 C38 C39 C40 0.80(17) . . . . ?
C37 C38 C39 C42 177.95(11) . . . . ?
C38 C37 C41 F7 -121.1(4) . . . . ?
C38 C37 C41 F7A -142.5(8) . . . . ?
C38 C37 C41 F8 117.6(4) . . . . ?
C38 C37 C41 F8A 100.6(7) . . . . ?
C38 C37 C41 F9 -3.7(5) . . . . ?
C38 C37 C41 F9A -18.1(7) . . . . ?
C38 C39 C40 C35 0.27(17) . . . . ?
C38 C39 C42 F10 12.39(17) . . . . ?
C38 C39 C42 F11 -108.01(13) . . . . ?
C38 C39 C42 F12 133.21(12) . . . . ?
C40 C35 C36 C37 1.29(17) . . . . ?
C40 C35 N7 C43 -4.60(19) . . . . ?
C40 C39 C42 F10 -170.33(11) . . . . ?
C40 C39 C42 F11 69.27(15) . . . . ?
C40 C39 C42 F12 -49.51(15) . . . . ?
C41 C37 C38 C39 179.81(11) . . . . ?
C42 C39 C40 C35 -176.96(11) . . . . ?
C44 C45 N9 C46 -100.63(12) . . . . ?
C44 C45 N9 C55 72.52(14) . . . . ?
C45 C44 N8 C43 69.84(14) . . . . ?
C46 C47 N10 C48 88.58(12) . . . . ?
C46 C47 N10 C62 -86.82(13) . . . . ?
C47 C46 N9 C45 95.37(12) . . . . ?
C47 C46 N9 C55 -78.17(13) . . . . ?
C48 C49 C50 C51 178.52(12) . . . . ?
C48 C49 C54 C53 -178.86(11) . . . . ?
C49 C48 N10 C47 80.24(13) . . . . ?
C49 C48 N10 C62 -104.23(12) . . . . ?
C49 C50 C51 C52 0.4(2) . . . . ?
C50 C49 C54 C53 -0.35(18) . . . . ?
C50 C51 C52 C53 -0.5(2) . . . . ?
C51 C52 C53 C54 0.2(2) . . . . ?
C52 C53 C54 C49 0.23(19) . . . . ?
C54 C49 C50 C51 0.03(18) . . . . ?
C56 C57 C58 C59 172.77(11) . . . . ?
C57 C56 N11 C55 -157.51(11) . . . . ?
C57 C58 C59 C60 60.04(17) . . . . ?
C58 C59 C60 C61 170.97(14) . . . . ?
C63 C64 C65 C66 62.65(16) . . . . ?
C64 C63 N12 C62 159.65(11) . . . . ?
C64 C65 C66 C67 178.54(11) . . . . ?
C65 C66 C67 C68 -67.31(16) . . . . ?
N7 C35 C36 C37 -179.29(10) . . . . ?
N7 C35 C40 C39 179.33(11) . . . . ?
N7 C43 N8 C44 179.28(10) . . . . ?
N8 C43 N7 C35 177.29(11) . . . . ?
N8 C44 C45 N9 -159.46(10) . . . . ?
N9 C46 C47 N10 160.17(9) . . . . ?
N9 C55 N11 C56 -171.75(10) . . . . ?
N10 C48 C49 C50 38.74(15) . . . . ?
N10 C48 C49 C54 -142.79(11) . . . . ?
N10 C62 N12 C63 179.63(10) . . . . ?
N11 C55 N9 C45 4.99(16) . . . . ?
N11 C55 N9 C46 178.35(10) . . . . ?
N11 C56 C57 C58 -178.44(11) . . . . ?
N12 C62 N10 C47 4.89(16) . . . . ?
N12 C62 N10 C48 -170.40(10) . . . . ?
N12 C63 C64 C65 170.01(11) . . . . ?
O4 C43 N7 C35 -1.76(19) . . . . ?
O4 C43 N8 C44 -1.67(18) . . . . ?
O5 C55 N9 C45 -176.38(10) . . . . ?
O5 C55 N9 C46 -3.01(16) . . . . ?
O5 C55 N11 C56 9.65(17) . . . . ?
O6 C62 N10 C47 -172.78(10) . . . . ?
O6 C62 N10 C48 11.93(16) . . . . ?
O6 C62 N12 C63 -2.73(18) . . . . ?

_shelx_res_file                  
;
TITL test1_a.res in P-1
    d69.res
    created by SHELXL-2017/1 at 11:32:48 on 18-Jan-2022
REM Old TITL test1 in P-1
REM SHELXT solution in P-1
REM R1 0.149, Rweak 0.007, Alpha 0.032, Orientation as input
REM Formula found by SHELXT: C68 N12 O6 F12
CELL 1.54178 13.5304 14.4783 19.2467 86.952 73.821 84.391
ZERR 4 0.0003 0.0004 0.0005 0.001 0.001 0.001
LATT 1
SFAC C H N O F
UNIT 136 192 24 12 24
EQIV $1 2-X,-Y,1-Z
SADI 0.01 C41 F7 C41 F7A C41 F8 C41 F8A C41 F9 C41 F9A
SADI F7 F8 F7A F8A F8 F9 F8A F9A F9 F7 F9A F7A
SIMU 0.005 0.01 2 F7 > F9A

L.S. 8
PLAN  5
SIZE 0.18 0.266 0.548
TEMP -173.15
CONF
HTAB N7 O3
HTAB N1 O6_$1
HTAB N2 O6_$1
HTAB N8 O3
HTAB N6 O2
HTAB C40 O4
HTAB C6 O1
HTAB N11 O4
HTAB N12 O5
BOND $H
list 4
MORE -1
fmap 2 53
acta
OMIT 5 -3 4
OMIT -1 -3 1
OMIT -2 -7 4
REM <olex2.extras>
REM <HklSrc "%.\\d69.hkl">
REM </olex2.extras>

WGHT    0.045200    1.424200
FVAR       0.34189   0.59626
C1    1    0.437480   -0.244309    1.019052    11.00000    0.01967    0.01762 =
         0.01357    0.00001   -0.00319   -0.00508
C2    1    0.464966   -0.328982    1.050195    11.00000    0.01744    0.01810 =
         0.01658   -0.00148   -0.00342   -0.00193
H2    2    0.537017   -0.351588    1.038512    11.00000   -1.20000
C3    1    0.389538   -0.378907    1.096849    11.00000    0.02030    0.01705 =
         0.01437   -0.00071   -0.00501   -0.00419
C4    1    0.285749   -0.346294    1.114192    11.00000    0.01894    0.01880 =
         0.01667    0.00089   -0.00405   -0.00694
H4    2    0.232380   -0.378054    1.146053    11.00000   -1.20000
C5    1    0.260031   -0.261039    1.083443    11.00000    0.01778    0.01911 =
         0.01633   -0.00139   -0.00531   -0.00335
C6    1    0.333609   -0.209991    1.036390    11.00000    0.01997    0.01695 =
         0.01632    0.00106   -0.00483   -0.00283
H6    2    0.312183   -0.152190    1.017226    11.00000   -1.20000
C7    1    0.423341   -0.470127    1.127839    11.00000    0.01841    0.02008 =
         0.01958    0.00091   -0.00393   -0.00456
C8    1    0.149281   -0.222532    1.103401    11.00000    0.01981    0.02022 =
         0.02007    0.00271   -0.00487   -0.00492
C9    1    0.511690   -0.109214    0.943997    11.00000    0.01901    0.01742 =
         0.01366   -0.00003   -0.00213   -0.00295
C10   1    0.609533    0.006766    0.866668    11.00000    0.01721    0.01558 =
         0.01968    0.00107   -0.00100   -0.00404
H10A  2    0.684448    0.016841    0.847869    11.00000   -1.20000
H10B  2    0.575405    0.051887    0.903436    11.00000   -1.20000
C11   1    0.558039    0.013481    0.804792    11.00000    0.02035    0.01457 =
         0.01729   -0.00006   -0.00072   -0.00548
H11A  2    0.603929   -0.017968    0.762039    11.00000   -1.20000
H11B  2    0.494141   -0.016678    0.819967    11.00000   -1.20000
C12   1    0.607148    0.153178    0.722930    11.00000    0.01767    0.01763 =
         0.01423    0.00194   -0.00068   -0.00478
H12A  2    0.569176    0.185875    0.690934    11.00000   -1.20000
H12B  2    0.655646    0.105486    0.695002    11.00000   -1.20000
C13   1    0.666199    0.221448    0.750998    11.00000    0.01870    0.01899 =
         0.01477    0.00369   -0.00347   -0.00546
H13A  2    0.618888    0.253424    0.791421    11.00000   -1.20000
H13B  2    0.723338    0.186360    0.767337    11.00000   -1.20000
C14   1    0.824628    0.288019    0.666923    11.00000    0.01613    0.02198 =
         0.02016    0.00254   -0.00541   -0.00650
H14A  2    0.855936    0.249612    0.700136    11.00000   -1.20000
H14B  2    0.845026    0.350694    0.666852    11.00000   -1.20000
C15   1    0.865848    0.250065    0.591248    11.00000    0.01774    0.01469 =
         0.02099    0.00401   -0.00428   -0.00327
C16   1    0.972088    0.242626    0.559356    11.00000    0.01836    0.02454 =
         0.03121   -0.00132   -0.00535   -0.00405
H16   2    1.017393    0.262420    0.585608    11.00000   -1.20000
C17   1    1.013137    0.206894    0.490689    11.00000    0.01838    0.03806 =
         0.03681   -0.00634    0.00104    0.00006
H17   2    1.086757    0.200812    0.470705    11.00000   -1.20000
C18   1    0.948542    0.177878    0.452870    11.00000    0.02933    0.03443 =
         0.02500   -0.00730   -0.00228    0.00364
H18   2    0.975551    0.151441    0.406354    11.00000   -1.20000
C19   1    0.842969    0.185535    0.484289    11.00000    0.02644    0.03440 =
         0.02592   -0.00544   -0.00949    0.00067
H19   2    0.796398    0.165685    0.459643    11.00000   -1.20000
C20   1    0.801763    0.221778    0.552689    11.00000    0.01726    0.02800 =
         0.02238   -0.00076   -0.00493   -0.00219
H20   2    0.728393    0.226638    0.573472    11.00000   -1.20000
C21   1    0.448769    0.162593    0.820241    11.00000    0.01626    0.02082 =
         0.01741    0.00127   -0.00452   -0.00600
C22   1    0.296176    0.178717    0.923935    11.00000    0.01805    0.02262 =
         0.01875    0.00068   -0.00198   -0.00310
H22A  2    0.272433    0.224465    0.893020    11.00000   -1.20000
H22B  2    0.317904    0.211740    0.960921    11.00000   -1.20000
C23   1    0.209440    0.119037    0.960838    11.00000    0.01871    0.02408 =
         0.01985    0.00264   -0.00232   -0.00377
H23A  2    0.233711    0.070527    0.991125    11.00000   -1.20000
H23B  2    0.189017    0.086429    0.923423    11.00000   -1.20000
C24   1    0.116273    0.176751    1.006912    11.00000    0.01874    0.02610 =
         0.02015    0.00045   -0.00316   -0.00341
H24A  2    0.136265    0.207327    1.044101    11.00000   -1.20000
H24B  2    0.095025    0.227522    0.975210    11.00000   -1.20000
C25   1    0.025211    0.120512    1.042614    11.00000    0.01795    0.03094 =
         0.02164    0.00209   -0.00273   -0.00364
H25A  2    0.004129    0.092866    1.005001    11.00000   -1.20000
H25B  2    0.048361    0.066472    1.071560    11.00000   -1.20000
C26   1   -0.065272    0.177420    1.091692    11.00000    0.02129    0.04467 =
         0.02607   -0.00073   -0.00057    0.00161
H26A  2   -0.085032    0.231241    1.065042    11.00000   -1.20000
H26B  2   -0.042900    0.205068    1.129788    11.00000   -1.20000
C27   1   -0.159272    0.122482    1.122788    11.00000    0.02301    0.06960 =
         0.04447    0.01049    0.00658   -0.00207
H27A  2   -0.188002    0.098904    1.082584    11.00000   -1.50000
H27B  2   -0.214348    0.158787    1.156038    11.00000   -1.50000
H27C  2   -0.141611    0.068063    1.150904    11.00000   -1.50000
C28   1    0.654991    0.362746    0.674518    11.00000    0.02029    0.01521 =
         0.01430   -0.00085   -0.00294   -0.00533
C29   1    0.482969    0.433734    0.673732    11.00000    0.01944    0.01787 =
         0.02262    0.00033   -0.00251   -0.00088
H29A  2    0.527001    0.471460    0.634475    11.00000   -1.20000
H29B  2    0.444245    0.475499    0.712635    11.00000   -1.20000
C30   1    0.407844    0.383887    0.645497    11.00000    0.01821    0.02673 =
         0.02828    0.00213   -0.00548   -0.00350
H30A  2    0.362437    0.347331    0.687093    11.00000   -1.20000
H30B  2    0.361760    0.431956    0.628655    11.00000   -1.20000
C31   1    0.459477    0.316621    0.584864    11.00000    0.02425    0.02323 =
         0.02851    0.00145   -0.01107   -0.00601
H31A  2    0.501500    0.265563    0.603130    11.00000   -1.20000
H31B  2    0.405196    0.284242    0.572236    11.00000   -1.20000
C32   1    0.527518    0.360406    0.516745    11.00000    0.02586    0.02287 =
         0.02719   -0.00096   -0.00890   -0.00497
H32A  2    0.484436    0.408508    0.495539    11.00000   -1.20000
H32B  2    0.578945    0.393164    0.528496    11.00000   -1.20000
C33   1    0.582042    0.290201    0.459483    11.00000    0.02255    0.02460 =
         0.02796   -0.00154   -0.01181   -0.00197
H33A  2    0.529835    0.258062    0.445442    11.00000   -1.20000
H33B  2    0.621930    0.241751    0.481203    11.00000   -1.20000
C34   1    0.654045    0.333486    0.393156    11.00000    0.03036    0.03552 =
         0.02953   -0.00438   -0.00679   -0.00728
H34A  2    0.690240    0.286863    0.356248    11.00000   -1.50000
H34B  2    0.707100    0.362822    0.407393    11.00000   -1.50000
H34C  2    0.614929    0.383291    0.369318    11.00000   -1.50000
F1    5    0.514288   -0.469065    1.142126    11.00000    0.02648    0.02944 =
         0.03952    0.01163   -0.01745   -0.00652
F2    5    0.434211   -0.539800    1.082832    11.00000    0.06073    0.01818 =
         0.03942   -0.00563   -0.02735    0.00427
F3    5    0.356300   -0.494331    1.189974    11.00000    0.02885    0.03273 =
         0.03516    0.01881    0.00226   -0.00168
F4    5    0.088084   -0.276025    1.082212    11.00000    0.01971    0.03776 =
         0.03351   -0.00514   -0.01012   -0.00653
F5    5    0.135228   -0.137519    1.074845    11.00000    0.02119    0.02763 =
         0.04941    0.01502   -0.00366    0.00135
F6    5    0.109789   -0.215096    1.175391    11.00000    0.02069    0.04216 =
         0.02176   -0.00581   -0.00240    0.00178
N1    3    0.516919   -0.198840    0.971994    11.00000    0.01579    0.01783 =
         0.02027    0.00317    0.00065   -0.00030
H1    2    0.576633   -0.230397    0.956841    11.00000    0.02621
N2    3    0.603586   -0.084722    0.901331    11.00000    0.01625    0.01608 =
         0.02176    0.00300    0.00031   -0.00068
H2A   2    0.655689   -0.125659    0.892885    11.00000    0.02167
N3    3    0.533731    0.108514    0.782482    11.00000    0.01816    0.01654 =
         0.01700    0.00313    0.00012   -0.00488
N4    3    0.712863    0.290878    0.697088    11.00000    0.01539    0.01850 =
         0.01755    0.00371   -0.00283   -0.00595
N5    3    0.384538    0.123529    0.879056    11.00000    0.01788    0.01963 =
         0.02022    0.00432   -0.00045   -0.00257
H5    2    0.402648    0.071964    0.896781    11.00000    0.02645
N6    3    0.552164    0.368146    0.701936    11.00000    0.01799    0.01735 =
         0.01808    0.00295   -0.00167   -0.00435
H6A   2    0.523549    0.326254    0.732727    11.00000    0.02852
O1    4    0.432385   -0.056051    0.956799    11.00000    0.01770    0.01798 =
         0.02018    0.00199   -0.00009   -0.00061
O2    4    0.431145    0.243804    0.799835    11.00000    0.01829    0.01958 =
         0.02326    0.00501   -0.00219   -0.00292
O3    4    0.699897    0.420422    0.628501    11.00000    0.02098    0.01776 =
         0.02135    0.00462    0.00067   -0.00431
C35   1    0.663433    0.676121    0.594521    11.00000    0.01363    0.01887 =
         0.01795   -0.00128   -0.00571   -0.00237
C36   1    0.596422    0.673341    0.664596    11.00000    0.01532    0.01950 =
         0.01842    0.00049   -0.00460   -0.00503
H36   2    0.587911    0.614555    0.691296    11.00000   -1.20000
C37   1    0.542854    0.754089    0.695976    11.00000    0.01470    0.02370 =
         0.01901   -0.00378   -0.00492   -0.00468
C38   1    0.554403    0.839211    0.659126    11.00000    0.01733    0.02014 =
         0.02323   -0.00508   -0.00766   -0.00056
H38   2    0.518613    0.894478    0.680438    11.00000   -1.20000
C39   1    0.622208    0.841386    0.590256    11.00000    0.01814    0.01935 =
         0.02176    0.00003   -0.00899   -0.00294
C40   1    0.677141    0.761480    0.557310    11.00000    0.01572    0.02093 =
         0.01682    0.00038   -0.00498   -0.00371
H40   2    0.721320    0.765470    0.509348    11.00000   -1.20000
C41   1    0.471211    0.746434    0.770691    11.00000    0.02213    0.02375 =
         0.02222   -0.00405   -0.00274   -0.00484
C42   1    0.635184    0.930944    0.546851    11.00000    0.02883    0.02077 =
         0.02446   -0.00043   -0.00950   -0.00112
C43   1    0.777257    0.574090    0.499303    11.00000    0.01439    0.01864 =
         0.01649    0.00144   -0.00391   -0.00363
C44   1    0.885083    0.454667    0.421721    11.00000    0.02004    0.01718 =
         0.01661    0.00006   -0.00112   -0.00339
H44A  2    0.853678    0.473756    0.382799    11.00000   -1.20000
H44B  2    0.893163    0.386488    0.423155    11.00000   -1.20000
C45   1    0.990402    0.494968    0.406183    11.00000    0.01824    0.01911 =
         0.01357   -0.00120   -0.00294   -0.00117
H45A  2    0.981278    0.558471    0.423453    11.00000   -1.20000
H45B  2    1.035443    0.458059    0.431931    11.00000   -1.20000
C46   1    1.130163    0.424278    0.302112    11.00000    0.01423    0.02102 =
         0.01706   -0.00134   -0.00208   -0.00051
H46A  2    1.158001    0.400113    0.343024    11.00000   -1.20000
H46B  2    1.184816    0.450497    0.265902    11.00000   -1.20000
C47   1    1.093292    0.343711    0.269893    11.00000    0.01519    0.01787 =
         0.01730    0.00119   -0.00147   -0.00178
H47A  2    1.057101    0.301413    0.309030    11.00000   -1.20000
H47B  2    1.044342    0.368186    0.243707    11.00000   -1.20000
C48   1    1.230481    0.212655    0.252352    11.00000    0.01706    0.01716 =
         0.01698    0.00092   -0.00500   -0.00062
H48A  2    1.236857    0.232730    0.299195    11.00000   -1.20000
H48B  2    1.300321    0.201659    0.219106    11.00000   -1.20000
C49   1    1.173918    0.125364    0.266296    11.00000    0.01402    0.01685 =
         0.01809   -0.00109   -0.00156    0.00084
C50   1    1.123318    0.097499    0.217956    11.00000    0.02261    0.02547 =
         0.02280    0.00224   -0.00796   -0.00479
H50   2    1.124139    0.135928    0.174772    11.00000   -1.20000
C51   1    1.074078    0.016173    0.231103    11.00000    0.02670    0.02813 =
         0.03410   -0.00178   -0.01174   -0.00784
H51   2    1.040692   -0.002521    0.196241    11.00000   -1.20000
C52   1    1.073955   -0.038170    0.292680    11.00000    0.02433    0.01893 =
         0.04105    0.00339   -0.00549   -0.00645
H52   2    1.037571   -0.093189    0.302768    11.00000   -1.20000
C53   1    1.124089   -0.011396    0.341072    11.00000    0.02563    0.02180 =
         0.02943    0.00742   -0.00446   -0.00066
H53   2    1.122623   -0.045096    0.385506    11.00000   -1.20000
C54   1    1.173853    0.069997    0.327556    11.00000    0.02013    0.02141 =
         0.02119    0.00135   -0.00553   -0.00026
H54   2    1.205977    0.089759    0.361922    11.00000   -1.20000
C55   1    1.018805    0.556235    0.279698    11.00000    0.01627    0.01532 =
         0.01682   -0.00046   -0.00246   -0.00597
C56   1    0.894609    0.680804    0.256191    11.00000    0.02191    0.01991 =
         0.01707    0.00234   -0.00439   -0.00294
H56A  2    0.843970    0.645983    0.241068    11.00000   -1.20000
H56B  2    0.950083    0.694333    0.213396    11.00000   -1.20000
C57   1    0.840487    0.768966    0.293168    11.00000    0.02525    0.01906 =
         0.02289   -0.00001   -0.01024   -0.00205
H57A  2    0.890308    0.802289    0.307859    11.00000   -1.20000
H57B  2    0.786378    0.752205    0.338404    11.00000   -1.20000
C58   1    0.789899    0.831533    0.244304    11.00000    0.03510    0.02409 =
         0.02735    0.00080   -0.01657   -0.00070
H58A  2    0.745314    0.793508    0.226432    11.00000   -1.20000
H58B  2    0.845019    0.852058    0.201739    11.00000   -1.20000
C59   1    0.722758    0.915796    0.281861    11.00000    0.03057    0.02919 =
         0.03801    0.00230   -0.01586    0.00258
H59A  2    0.692857    0.954127    0.246632    11.00000   -1.20000
H59B  2    0.660486    0.897165    0.324030    11.00000   -1.20000
C60   1    0.780652    0.980294    0.312368    11.00000    0.04049    0.02905 =
         0.03681   -0.00260   -0.01883    0.00493
H60A  2    0.847653    0.992591    0.271807    11.00000   -1.20000
H60B  2    0.800388    0.948397    0.354322    11.00000   -1.20000
C61   1    0.716726    1.070426    0.338639    11.00000    0.06625    0.03363 =
         0.04614   -0.01007   -0.02877    0.01538
H61A  2    0.694210    1.103929    0.298586    11.00000   -1.50000
H61B  2    0.760201    1.112752    0.353406    11.00000   -1.50000
H61C  2    0.653657    1.057880    0.378441    11.00000   -1.50000
C62   1    1.214296    0.312928    0.149052    11.00000    0.01430    0.01682 =
         0.01818    0.00016   -0.00446   -0.00370
C63   1    1.208284    0.422063    0.049089    11.00000    0.02090    0.02107 =
         0.01618    0.00190   -0.00269   -0.00073
H63A  2    1.220111    0.368012    0.020156    11.00000   -1.20000
H63B  2    1.275806    0.449947    0.039042    11.00000   -1.20000
C64   1    1.128406    0.491286    0.029402    11.00000    0.02842    0.02351 =
         0.01844    0.00063   -0.00542    0.00400
H64A  2    1.108662    0.538154    0.066153    11.00000   -1.20000
H64B  2    1.066968    0.458493    0.031621    11.00000   -1.20000
C65   1    1.169618    0.536584   -0.045418    11.00000    0.03640    0.02087 =
         0.02036    0.00248   -0.00742    0.00020
H65A  2    1.116462    0.586327   -0.054132    11.00000   -1.20000
H65B  2    1.233669    0.568560   -0.047249    11.00000   -1.20000
C66   1    1.198508    0.468525   -0.106955    11.00000    0.02741    0.02366 =
         0.02125    0.00044   -0.00538   -0.00360
H66A  2    1.136595    0.434249   -0.104207    11.00000   -1.20000
H66B  2    1.254176    0.419831   -0.099542    11.00000   -1.20000
C67   1    1.237042    0.514333   -0.181701    11.00000    0.02542    0.03465 =
         0.01988   -0.00043   -0.00275   -0.00978
H67A  2    1.296036    0.547894   -0.182375    11.00000   -1.20000
H67B  2    1.263842    0.465141   -0.218067    11.00000   -1.20000
C68   1    1.154516    0.576864   -0.204767    11.00000    0.04521    0.04227 =
         0.02262    0.00675   -0.01224   -0.00586
H68A  2    1.181528    0.601750   -0.255566    11.00000   -1.50000
H68B  2    1.132796    0.630957   -0.173400    11.00000   -1.50000
H68C  2    1.093400    0.543632   -0.200939    11.00000   -1.50000
PART 1
F7    5    0.522516    0.711173    0.816884    21.00000    0.03488    0.09549 =
         0.01823    0.00655   -0.00158   -0.00032
PART 2
F7A   5    0.505684    0.685430    0.814631   -21.00000    0.05795    0.06137 =
         0.02663    0.02240    0.01127    0.03460
PART 1
F8    5    0.395108    0.694391    0.775010    21.00000    0.05067    0.04638 =
         0.03135   -0.01214    0.01080   -0.03640
PART 2
F8A   5    0.382692    0.715544    0.767989   -21.00000    0.03405    0.07169 =
         0.02920   -0.00598    0.00566   -0.03426
PART 1
F9    5    0.428386    0.828713    0.796166    21.00000    0.03992    0.03007 =
         0.03656   -0.01484    0.01700   -0.00548
PART 2
F9A   5    0.444945    0.825854    0.804597   -21.00000    0.06418    0.03123 =
         0.02868   -0.01270    0.00740   -0.02543
PART 0
F10   5    0.592757    1.004919    0.586116    11.00000    0.07762    0.01719 =
         0.04006   -0.00140   -0.00187    0.00133
F11   5    0.592289    0.932359    0.492251    11.00000    0.05953    0.03339 =
         0.04542    0.01349   -0.03542   -0.00623
F12   5    0.734558    0.944786    0.516746    11.00000    0.03335    0.03300 =
         0.04812    0.01987   -0.00980   -0.01113
N7    3    0.712894    0.591390    0.567276    11.00000    0.01953    0.01601 =
         0.01584    0.00232   -0.00073   -0.00202
H7    2    0.698573    0.541291    0.595895    11.00000    0.02751
N8    3    0.816628    0.484387    0.490767    11.00000    0.02094    0.01663 =
         0.01628    0.00291    0.00149   -0.00232
H8    2    0.796182    0.444768    0.525586    11.00000    0.02523
N9    3    1.047007    0.495663    0.329832    11.00000    0.01699    0.01893 =
         0.01390   -0.00059   -0.00172   -0.00073
N10   3    1.178314    0.289760    0.220985    11.00000    0.01833    0.01550 =
         0.01643    0.00128   -0.00246    0.00013
N11   3    0.939819    0.621205    0.304998    11.00000    0.01933    0.01841 =
         0.01348    0.00167   -0.00003   -0.00133
H11   2    0.902835    0.619439    0.348507    11.00000    0.02125
N12   3    1.173311    0.392551    0.125030    11.00000    0.02182    0.01722 =
         0.01517   -0.00053   -0.00205    0.00219
H12   2    1.141267    0.431157    0.154468    11.00000    0.02179
O4    4    0.798683    0.634165    0.450776    11.00000    0.02290    0.01913 =
         0.01578    0.00321   -0.00030   -0.00025
O5    4    1.066333    0.551185    0.214548    11.00000    0.02236    0.02000 =
         0.01540    0.00037    0.00065   -0.00299
O6    4    1.280226    0.259997    0.107384    11.00000    0.01782    0.01909 =
         0.01809   -0.00032   -0.00161    0.00084
HKLF 4


REM  test1_a.res in P-1
REM R1 =  0.0340 for   12122 Fo > 4sig(Fo)  and  0.0371 for all   13215 data
REM   1207 parameters refined using     66 restraints

END

WGHT      0.0452      1.4242

REM Highest difference peak  0.338,  deepest hole -0.283,  1-sigma level  0.043
Q1    1   0.7894  0.9399  0.2575  11.00000  0.05    0.34
Q2    1   0.6974  0.9531  0.3314  11.00000  0.05    0.27
Q3    1   0.3345 -0.5234  1.1545  11.00000  0.05    0.24
Q4    1   1.2023  0.1634  0.2587  11.00000  0.05    0.23
Q5    1   0.8440  0.2746  0.6242  11.00000  0.05    0.21
;
_shelx_res_checksum              27911
_shelx_hkl_file                  
;
  -1   0   0 1164.98   43.70
  -1   0   0 1120.29   44.00
  -1   0   0 1174.88   43.80
  -1   0   0 1140.69   43.80
   1   0   0  927.31   43.70
  -2   0   0  229.98    9.10
  -2   0   0  224.28    9.30
  -2   0   0  228.58    9.10
   2   0   0  195.28    8.80
  -3   0   0 2534.55   99.59
  -3   0   0 2493.05   99.59
  -3   0   0 2471.95   99.79
  -3   0   0 2533.75   99.29
  -4   0   0  377.46   15.50
  -4   0   0  382.06   15.50
  -4   0   0  385.26   15.10
  -4   0   0  384.56   15.70
   4   0   0  346.07   15.20
   4   0   0  366.36   15.20
  -5   0   0   78.79    3.80
  -5   0   0   56.19    5.90
  -5   0   0   77.89    3.50
  -5   0   0   81.19    4.70
  -5   0   0   78.99    4.00
   5   0   0   64.99    3.50
   5   0   0   78.39    3.60
  -6   0   0   41.30    3.00
  -6   0   0   39.70    2.30
  -6   0   0   49.30    3.90
  -6   0   0   40.70    2.50
  -6   0   0   39.40    5.40
   6   0   0   39.40    2.70
  -7   0   0  243.88   14.40
  -7   0   0  256.57   11.00
  -7   0   0  264.77   10.50
  -7   0   0  255.17   11.50
  -7   0   0  259.07   10.80
  -7   0   0  259.77   12.10
   7   0   0  263.27   11.30
  -8   0   0  110.39    8.50
  -8   0   0  112.29    5.30
  -8   0   0  106.69    5.10
  -8   0   0  111.29    6.40
   8   0   0  100.49    5.90
  -9   0   0   18.40    1.40
  -9   0   0   21.20    1.30
  -9   0   0   21.90    1.40
  -9   0   0   20.60    1.40
  -9   0   0   21.40    4.20
  -9   0   0   23.10    2.40
  -9   0   0   19.00    2.20
  -9   0   0   16.80    2.00
   9   0   0   22.20    3.00
   9   0   0   21.40    2.60
   9   0   0   19.90    2.50
   9   0   0   20.80    1.20
 -10   0   0   30.90    2.60
 -10   0   0   28.80    4.60
 -10   0   0   31.30    1.70
 -10   0   0   33.80    1.80
 -10   0   0   31.10    1.70
 -10   0   0   39.10    3.20
  10   0   0   32.10    2.30
  10   0   0   32.90    2.50
 -11   0   0   11.00    1.00
 -11   0   0   10.40    1.00
 -11   0   0   10.80    1.00
 -11   0   0    8.30    1.80
 -11   0   0    9.30    2.80
  11   0   0    9.50    1.30
 -12   0   0   45.30    2.30
 -12   0   0   46.70    2.30
 -12   0   0   48.00    2.40
  12   0   0   45.60    2.70
  12   0   0   48.00    2.80
 -13   0   0    1.30    0.50
 -13   0   0    2.30    0.60
 -13   0   0    2.30    0.50
  13   0   0    2.50    0.80
  13   0   0    3.10    0.90
  14   0   0    4.80    0.80
  14   0   0    6.20    1.20
 -15   0   0   22.70    1.20
 -15   0   0   22.00    1.30
  15   0   0   21.80    1.40
  15   0   0   22.10    1.50
  15  -1   0    0.90    0.60
 -15   1   0    0.20    0.40
 -15   1   0    0.10    0.30
  14  -1   0    1.50    0.70
  14  -1   0    1.20    0.80
 -14   1   0    1.10    0.60
 -14   1   0    1.30    0.50
 -14   1   0    0.90    0.40
  13  -1   0   16.40    1.50
  13  -1   0   17.60    1.60
 -13   1   0   16.40    1.20
 -13   1   0   18.00    1.20
 -13   1   0   18.40    1.20
  12  -1   0    0.30    0.80
  12  -1   0    0.20    0.70
 -12   1   0    0.00    0.40
 -12   1   0    0.30    0.50
 -12   1   0   -0.10    0.50
  11  -1   0   66.89    3.50
  11  -1   0   69.59    3.50
 -11   1   0   70.39    3.20
 -11   1   0   71.19    3.30
 -11   1   0   59.89    8.60
 -11   1   0   69.19    4.80
 -11   1   0   64.39    3.10
  10  -1   0    9.30    1.20
  10  -1   0    7.70    1.20
 -10   1   0    9.10    0.90
 -10   1   0    9.90    2.70
 -10   1   0    7.70    0.90
 -10   1   0    4.80    4.00
 -10   1   0    9.10    1.60
 -10   1   0    8.10    0.80
 -10   1   0    8.80    0.90
   9  -1   0   61.19    2.70
   9  -1   0   53.89    3.20
   9  -1   0   60.09    3.20
  -9   1   0   57.29    5.90
  -9   1   0   56.79    2.80
  -9   1   0   52.79    3.60
  -9   1   0   59.19    2.80
  -9   1   0   61.79    2.80
  -9   1   0   53.39    3.30
  -9   1   0   63.39    8.30
  -9   1   0   60.39    2.70
  -8   1   0   -1.40    2.20
  -8   1   0   -0.30    1.10
  -8   1   0   -0.50    0.40
  -8   1   0   -0.50    4.10
  -8   1   0    1.20    1.00
  -8   1   0    0.50    2.90
   7  -1   0  176.48    8.30
  -7   1   0  180.98    8.00
  -7   1   0  197.88    7.70
  -7   1   0  180.18    9.60
  -7   1   0  183.18    8.50
  -7   1   0  186.98    8.90
   6  -1   0   49.00    3.10
  -6   1   0   52.29    2.70
  -6   1   0   49.90    3.60
  -6   1   0   51.69    3.40
  -6   1   0   58.29    4.30
   5  -1   0  357.96   14.90
  -5   1   0  366.56   15.70
  -5   1   0  363.86   16.10
  -5   1   0  357.46   16.30
  -5   1   0  371.16   14.90
   4  -1   0  999.90   42.10
   4  -1   0 1009.70   42.10
  -4   1   0 1055.69   43.40
  -4   1   0 1061.89   42.70
  -4   1   0 1107.59   42.70
  -4   1   0 1117.59   42.20
   3  -1   0  161.28    6.50
   3  -1   0  132.29    6.50
  -3   1   0  148.09    7.70
  -3   1   0  174.88    7.00
  -3   1   0  165.68    7.20
  -3   1   0  170.38    6.70
   2  -1   0    0.50    0.30
   2  -1   0    0.00    0.30
  -2   1   0    0.20    0.70
  -2   1   0   -0.10    0.60
   1  -1   0   48.10    2.20
   1  -1   0   54.49    2.10
  -1   1   0   54.49    2.30
  -1   1   0   52.49    2.30
  -1   1   0   56.09    2.20
  -1   1   0   56.19    2.20
   0  -1   0  349.47   13.60
   0  -1   0  340.27   13.60
   0  -1   0  350.46   13.60
   0   1   0  326.97   13.60
   0   1   0  356.46   13.70
   0   1   0  342.07   13.60
  -1  -1   0  541.35   22.10
  -1  -1   0  548.15   22.10
  -1  -1   0  563.64   22.10
  -1  -1   0  564.94   22.10
  -1  -1   0  577.94   22.10
  -1  -1   0  587.64   22.20
  -1  -1   0  579.04   22.10
   1   1   0  506.55   22.20
  -2  -1   0    4.40    0.50
  -2  -1   0    4.40    0.40
  -2  -1   0    4.00    0.40
  -2  -1   0    4.10    0.50
  -2  -1   0    4.60    0.40
  -3  -1   0  941.81   33.60
  -3  -1   0  739.93   33.90
  -3  -1   0  920.81   33.50
  -3  -1   0  911.21   34.70
   3   1   0  775.22   33.60
   3   1   0  769.52   33.70
  -4  -1   0    8.60    1.10
  -4  -1   0    7.80    0.80
  -4  -1   0    8.40    1.90
  -4  -1   0    9.30    1.40
  -4  -1   0    7.20    1.00
  -4  -1   0    8.00    0.80
   4   1   0    7.60    1.00
   4   1   0    5.90    0.90
  -5  -1   0   11.00    1.30
  -5  -1   0   14.70    1.60
  -5  -1   0   13.10    2.50
  -5  -1   0   10.70    1.40
  -5  -1   0   10.60    1.30
   5   1   0    8.50    1.10
  -6  -1   0  859.21   34.50
  -6  -1   0  839.22   34.10
  -6  -1   0  876.31   36.30
  -6  -1   0  850.11   34.20
  -6  -1   0  854.11   34.10
  -6  -1   0  853.61   34.60
   6   1   0  812.52   34.30
   6   1   0  871.21   34.50
  -7  -1   0  123.49    5.70
  -7  -1   0  116.19    5.00
  -7  -1   0  114.99    5.30
  -7  -1   0  125.39    7.40
  -7  -1   0  116.39    5.40
   7   1   0  113.79    6.00
  -8  -1   0  144.89    5.90
  -8  -1   0  132.99    6.30
  -8  -1   0  141.19    7.30
  -8  -1   0  149.88    8.20
  -8  -1   0  142.59    6.50
   8   1   0  144.69    7.50
  -9  -1   0    2.80    1.00
  -9  -1   0    1.60    0.90
  -9  -1   0    2.90    1.00
  -9  -1   0    2.10    0.50
  -9  -1   0    1.30    0.50
  -9  -1   0    2.20    1.80
  -9  -1   0    2.30    0.70
  -9  -1   0    2.70    1.00
   9   1   0    0.40    1.50
   9   1   0    2.30    2.90
   9   1   0    2.30    1.30
   9   1   0    1.60    1.50
 -10  -1   0    4.20    0.90
 -10  -1   0    3.30    1.90
 -10  -1   0    2.60    1.20
 -10  -1   0    3.90    0.60
 -10  -1   0    4.50    0.60
 -10  -1   0    4.40    0.60
  10   1   0    4.50    1.40
  10   1   0    2.60    1.40
 -11  -1   0  101.29    4.30
 -11  -1   0  102.09    4.40
 -11  -1   0   93.89    4.50
 -11  -1   0   94.79    5.20
 -11  -1   0   96.49    6.20
  11   1   0  103.69    4.80
  11   1   0   94.99    4.80
  11   1   0   97.99    4.90
 -12  -1   0    0.30    0.40
 -12  -1   0   -0.10    0.70
 -12  -1   0    0.80    0.40
  12   1   0    0.50    0.80
 -13  -1   0    8.40    0.80
 -13  -1   0    7.80    0.70
 -13  -1   0    8.10    0.90
  13   1   0    7.20    1.10
  13   1   0    6.70    1.00
 -14  -1   0    7.00    0.80
 -14  -1   0    6.60    0.80
 -14  -1   0    6.30    0.60
  14   1   0    6.80    0.90
  14   1   0    6.60    1.20
 -15  -1   0    1.00    0.30
  15   1   0    0.10    0.50
  15   1   0    0.20    0.80
  15  -2   0    5.60    0.60
  15  -2   0    8.30    1.00
 -15   2   0    6.70    0.70
  14  -2   0  139.29    5.80
  14  -2   0  133.69    6.00
 -14   2   0  137.59    5.70
 -14   2   0  136.29    5.70
  13  -2   0   -0.50    0.60
  13  -2   0    0.10    0.60
 -13   2   0    0.60    0.50
 -13   2   0    0.30    0.40
 -13   2   0    0.50    0.50
  12  -2   0   17.60    1.50
  12  -2   0   17.40    1.70
 -12   2   0   16.70    1.20
 -12   2   0   17.30    1.30
 -12   2   0   12.40    1.40
  11  -2   0    3.00    0.80
  11  -2   0    1.70    0.80
 -11   2   0    2.60    1.70
 -11   2   0    1.70    0.50
 -11   2   0    5.60    4.60
 -11   2   0    2.40    0.60
 -11   2   0    2.80    0.60
 -11   2   0    2.50    0.60
  10  -2   0   25.90    1.90
  10  -2   0   29.70    2.00
  10  -2   0   26.80    1.40
 -10   2   0   24.50    6.60
 -10   2   0   14.00    4.30
 -10   2   0   23.00    1.60
 -10   2   0   24.50    2.60
 -10   2   0   26.30    1.50
 -10   2   0   26.60    1.60
 -10   2   0   26.00    1.60
   9  -2   0    7.20    1.00
   9  -2   0    6.90    0.70
  -9   2   0    6.60    0.80
  -9   2   0   10.00    5.90
  -9   2   0    6.60    1.30
  -9   2   0    7.60    0.90
  -9   2   0    6.00    2.60
  -9   2   0   10.20    4.10
  -9   2   0    5.60    0.80
  -9   2   0    5.90    0.80
   8  -2   0   78.49    3.30
   8  -2   0   74.09    3.70
   8  -2   0   75.09    3.70
  -8   2   0   71.39    4.60
  -8   2   0   77.89    6.80
  -8   2   0   51.59    8.40
  -8   2   0   79.39    3.50
  -8   2   0   70.19    3.90
  -8   2   0   76.89    3.40
  -8   2   0   73.49    5.20
  -7   2   0  106.09    6.00
  -7   2   0  109.39    4.70
  -7   2   0  107.59    6.10
  -7   2   0  104.49    6.90
  -6   2   0   36.80    3.90
  -6   2   0   35.80    2.20
  -6   2   0   34.10    1.70
  -6   2   0   31.40    4.00
  -6   2   0   32.50    3.20
   5  -2   0  274.97   11.50
  -5   2   0  284.67   12.30
  -5   2   0  252.07   13.30
  -5   2   0  287.67   11.60
  -5   2   0  285.87   12.40
   4  -2   0   11.40    0.60
   4  -2   0   10.30    1.10
  -4   2   0    5.90    2.60
  -4   2   0    9.40    1.10
  -4   2   0    6.90    2.20
  -4   2   0    9.10    1.70
  -4   2   0   13.00    1.60
   3  -2   0    0.50    0.50
  -3   2   0    0.20    0.60
  -3   2   0    0.70    1.00
  -3   2   0    1.60    1.00
  -3   2   0   -0.70    1.00
   2  -2   0  926.01   38.90
   2  -2   0  995.40   38.80
  -2   2   0  972.00   39.10
  -2   2   0 1011.10   39.30
  -2   2   0 1000.00   39.00
  -2   2   0  986.20   39.00
   1  -2   0  504.25   21.30
   1  -2   0  535.45   21.30
  -1   2   0  552.14   21.50
  -1   2   0  556.54   21.40
  -1   2   0  547.65   21.40
   0  -2   0  145.89    5.80
   0  -2   0  145.09    5.80
   0   2   0  146.39    5.90
   0   2   0  147.89    5.80
   0   2   0  140.29    5.80
  -1  -2   0    3.30    0.20
  -1  -2   0    3.50    0.20
  -1  -2   0    4.00    0.30
  -1  -2   0    2.80    0.20
   1   2   0    2.80    0.30
   1   2   0    2.00    0.60
  -2  -2   0 1047.30   43.20
  -2  -2   0 1071.29   43.30
  -2  -2   0 1124.39   43.30
  -2  -2   0 1128.39   43.50
  -2  -2   0 1093.59   43.20
  -3  -2   0   72.89    3.00
  -3  -2   0   69.69    3.20
  -3  -2   0   68.09    2.80
  -3  -2   0   69.59    3.00
  -3  -2   0   66.09    3.10
  -3  -2   0   69.19    2.80
  -3  -2   0   66.39    2.90
  -4  -2   0   45.00    2.60
  -4  -2   0   43.20    2.10
  -4  -2   0   46.40    2.10
  -4  -2   0   43.70    1.90
  -4  -2   0   44.60    2.50
  -4  -2   0   44.80    2.10
  -4  -2   0   45.70    2.10
   4   2   0   39.40    2.70
  -5  -2   0  463.05   18.50
  -5  -2   0  479.05   19.10
  -5  -2   0  464.85   18.70
  -5  -2   0  468.05   18.40
  -5  -2   0  460.35   18.40
  -5  -2   0  475.65   18.30
  -5  -2   0  464.95   18.40
   5   2   0  396.66   18.60
   5   2   0  447.46   18.90
  -6  -2   0   72.29    3.40
  -6  -2   0   72.69    3.30
  -6  -2   0   74.89    4.10
  -6  -2   0   70.99    3.10
  -6  -2   0   71.09    3.30
   6   2   0   66.89    3.80
   6   2   0   73.59    4.20
  -7  -2   0    2.10    0.70
  -7  -2   0    2.30    0.60
  -7  -2   0    2.90    0.80
  -7  -2   0    1.50    0.60
  -7  -2   0    1.80    1.10
   7   2   0    4.60    1.70
   7   2   0    5.10    1.70
   7   2   0    2.20    1.80
  -8  -2   0    1.00    0.70
  -8  -2   0    1.40    0.70
  -8  -2   0    1.50    1.20
  -8  -2   0    2.00    0.80
  -8  -2   0    0.40    0.80
   8   2   0   -1.70    2.20
   8   2   0    1.50    1.40
  -9  -2   0  164.98    6.80
  -9  -2   0  173.18    8.20
  -9  -2   0  173.28    7.50
  -9  -2   0  150.58    7.00
   9   2   0  185.48    9.40
   9   2   0  157.98    7.50
   9   2   0  161.98    8.00
   9   2   0  144.69    8.30
 -10  -2   0   68.89    3.10
 -10  -2   0   69.59    3.10
 -10  -2   0   66.79    3.30
 -10  -2   0   67.29    4.50
 -10  -2   0   61.59    3.70
  10   2   0   68.69    3.80
  10   2   0   87.99    8.50
  10   2   0   61.19    3.90
  10   2   0   70.79    4.20
 -11  -2   0  142.29    6.10
 -11  -2   0  144.39    7.70
 -11  -2   0  147.59    6.30
 -11  -2   0  144.89    6.20
  11   2   0  146.99    6.80
  11   2   0  144.79    6.60
  11   2   0  144.39    6.80
 -12  -2   0   17.80    1.50
 -12  -2   0   19.30    1.20
 -12  -2   0   18.90    1.30
  12   2   0   18.40    2.00
  12   2   0   18.20    1.90
 -13  -2   0   18.20    1.10
 -13  -2   0   16.90    1.20
 -13  -2   0   17.80    1.30
  13   2   0   17.60    1.80
  13   2   0   15.90    1.60
 -14  -2   0    3.40    0.90
 -14  -2   0    2.70    0.50
  14   2   0    2.30    0.80
  14   2   0    2.50    1.20
 -15  -2   0    1.70    0.70
 -15  -2   0    2.00    0.40
  15   2   0    1.70    0.60
  15  -3   0   24.00    1.50
  15  -3   0   25.30    1.30
 -15   3   0   26.40    1.20
  14  -3   0   85.29    4.00
  14  -3   0   86.99    3.80
 -14   3   0   87.09    3.80
 -14   3   0   85.59    3.80
  13  -3   0    4.70    0.80
  13  -3   0    5.10    0.80
 -13   3   0    6.60    0.80
 -13   3   0    6.20    0.70
  12  -3   0   26.70    1.70
  12  -3   0   27.10    2.00
 -12   3   0   26.20    1.60
 -12   3   0   26.80    1.60
 -12   3   0   26.10    1.60
  11  -3   0  169.48    7.20
  11  -3   0  169.58    7.40
 -11   3   0  151.68   13.80
 -11   3   0  156.78    7.80
 -11   3   0  160.28   10.60
 -11   3   0  171.58    7.20
 -11   3   0  169.68    7.10
 -11   3   0  166.08    7.10
  10  -3   0   14.70    1.30
  10  -3   0   13.80    1.70
  10  -3   0   14.20    1.50
 -10   3   0    5.20    7.00
 -10   3   0   14.00    1.10
 -10   3   0   14.90    1.30
 -10   3   0   13.90    1.90
 -10   3   0   14.90    1.20
 -10   3   0   10.30    5.20
   9  -3   0   32.00    1.70
   9  -3   0   31.60    2.10
   9  -3   0   35.00    2.10
  -9   3   0   32.60    1.80
  -9   3   0   31.50    3.30
  -9   3   0   17.80   10.40
  -9   3   0   33.90    2.00
  -9   3   0   28.40    3.70
  -9   3   0   24.50    5.20
   8  -3   0   15.00    1.50
   8  -3   0   14.20    1.00
  -8   3   0    7.20    5.50
  -8   3   0   12.70    3.90
  -8   3   0   13.80    2.70
  -8   3   0   13.80    2.70
  -8   3   0   15.50    1.90
  -8   3   0   15.60    1.60
  -8   3   0   14.80    1.30
  -7   3   0  212.68   11.20
  -7   3   0  227.68    9.50
  -7   3   0  210.38   11.20
  -7   3   0  213.38   10.50
  -6   3   0    4.30    2.20
  -6   3   0   -0.70    3.40
  -6   3   0    6.80    1.10
  -6   3   0    4.00    3.20
  -6   3   0    6.60    0.80
  -6   3   0   10.40    2.20
  -5   3   0   46.70    2.60
  -5   3   0   31.10    4.30
  -5   3   0   38.40    5.40
  -5   3   0   44.10    3.50
  -5   3   0   43.10    3.70
   4  -3   0  117.29    5.70
  -4   3   0  141.29    6.90
  -4   3   0  139.49    7.60
  -4   3   0  134.49    5.90
   3  -3   0  209.28    9.40
  -3   3   0  243.78    9.80
  -3   3   0  246.88   10.30
  -3   3   0  235.28    9.90
  -3   3   0  231.18    9.80
   2  -3   0    5.90    0.40
   2  -3   0    5.40    0.60
  -2   3   0    6.10    0.80
  -2   3   0    6.30    0.70
  -2   3   0    5.60    0.90
  -2   3   0    6.10    0.60
  -2   3   0    3.90    0.60
   1  -3   0    0.80    0.20
   1  -3   0    0.80    0.20
  -1   3   0    0.30    0.20
  -1   3   0   -0.10    0.50
  -1   3   0    0.60    0.30
  -1   3   0    0.00    0.30
   0  -3   0  683.33   26.80
   0   3   0  686.33   26.70
   0   3   0  694.83   26.90
   0   3   0  632.44   26.70
  -1  -3   0 3591.84  132.99
  -1  -3   0 3465.45  132.99
   1   3   0 3110.89  133.29
   1   3   0 3187.88  133.09
   1   3   0 3493.45  133.39
  -2  -3   0  210.28    8.20
  -2  -3   0  218.98    8.30
  -2  -3   0  209.38    8.20
  -2  -3   0  223.28    8.40
   2   3   0  164.28    8.70
  -3  -3   0   54.29    2.40
  -3  -3   0   58.19    2.60
  -3  -3   0   56.69    2.30
  -3  -3   0   56.49    2.30
  -3  -3   0   56.79    2.50
  -3  -3   0   52.99    2.40
  -4  -3   0    3.30    0.40
  -4  -3   0    5.00    0.70
  -4  -3   0    4.20    0.50
  -4  -3   0    4.20    0.50
   4   3   0    1.50    0.80
  -5  -3   0    0.60    0.50
  -5  -3   0    0.20    0.50
  -5  -3   0    0.60    0.50
  -5  -3   0   -0.20    0.20
   5   3   0   -0.40    0.90
   5   3   0    2.50    1.30
  -6  -3   0 1547.15   61.79
  -6  -3   0 1523.65   61.99
  -6  -3   0 1523.95   61.99
  -6  -3   0 1524.55   62.39
   6   3   0 1649.63   62.79
   6   3   0 1605.14   62.89
  -7  -3   0   68.79    2.90
  -7  -3   0   65.19    3.70
  -7  -3   0   63.79    3.20
  -7  -3   0   64.39    3.00
   7   3   0   64.69    5.90
   7   3   0   66.99    4.90
  -8  -3   0   70.29    3.90
  -8  -3   0   66.89    3.50
  -8  -3   0   68.99    3.90
  -8  -3   0   63.19    3.20
   8   3   0   80.39    5.30
   8   3   0   78.89    6.00
  -9  -3   0   20.80    1.70
  -9  -3   0   20.50    2.20
  -9  -3   0   20.50    1.40
  -9  -3   0   18.30    1.20
  -9  -3   0   18.70    1.40
   9   3   0   21.80    2.60
   9   3   0   22.10    4.10
   9   3   0   22.80    2.50
 -10  -3   0  124.69    5.20
 -10  -3   0  120.79    5.20
 -10  -3   0  121.89    5.30
 -10  -3   0  117.79    6.40
 -10  -3   0  116.29    5.40
 -10  -3   0  113.99    5.40
  10   3   0  149.49   10.90
  10   3   0  120.59    6.00
  10   3   0  125.19    6.40
 -11  -3   0    1.80    2.10
 -11  -3   0    1.30    0.50
 -11  -3   0    0.90    0.50
 -11  -3   0    1.40    0.60
  11   3   0   -6.20    8.00
  11   3   0    2.00    1.10
  11   3   0   -0.80    1.30
  11   3   0    0.20    1.40
 -12  -3   0    5.60    0.80
 -12  -3   0    5.00    0.60
  12   3   0    6.20    1.30
  12   3   0    5.20    1.30
  12   3   0    4.50    1.00
 -13  -3   0    1.00    0.40
 -13  -3   0    1.10    0.60
  13   3   0    0.50    0.90
  13   3   0    1.20    1.00
  13   3   0    1.40    0.90
 -14  -3   0   33.40    1.60
 -14  -3   0   31.40    2.00
  14   3   0   28.90    2.00
  14   3   0   33.50    2.10
 -15  -3   0    7.40    0.60
  15   3   0    7.60    0.90
  14  -4   0    2.00    0.60
  14  -4   0    2.00    0.50
 -14   4   0    2.20    0.40
 -14   4   0    1.80    0.50
  13  -4   0    0.90    0.60
  13  -4   0    1.00    0.60
 -13   4   0    0.70    0.40
 -13   4   0    0.70    0.50
  12  -4   0   52.69    2.70
  12  -4   0   52.59    2.90
 -12   4   0   55.09    2.80
 -12   4   0   60.19    2.80
  11  -4   0    9.50    1.10
  11  -4   0    9.50    1.00
 -11   4   0    8.60    0.90
 -11   4   0   10.50    1.10
 -11   4   0   10.60    1.10
  10  -4   0    6.50    0.70
  10  -4   0    6.00    1.00
  10  -4   0    6.70    0.90
 -10   4   0    7.50    0.90
 -10   4   0    6.30    8.50
 -10   4   0    2.20    3.50
 -10   4   0    7.40    1.00
 -10   4   0    3.90    6.20
 -10   4   0    6.10    1.70
 -10   4   0    7.10    0.80
   9  -4   0   15.00    1.00
   9  -4   0   16.90    1.40
   9  -4   0   15.00    1.50
  -9   4   0   14.70    1.20
  -9   4   0   13.30    1.80
  -9   4   0   15.00    5.10
  -9   4   0   14.70    1.40
  -9   4   0   13.30    3.10
  -9   4   0   -2.00    6.90
   8  -4   0   30.70    2.00
   8  -4   0   31.70    2.00
   8  -4   0   35.80    1.90
  -8   4   0   33.50    2.60
  -8   4   0   39.50    4.50
  -8   4   0   29.80    2.20
  -8   4   0   32.60    1.80
  -8   4   0   29.70    4.70
  -8   4   0   31.70    1.80
  -7   4   0   -3.90    2.70
  -7   4   0   -5.60    6.20
  -7   4   0    2.80    2.20
  -7   4   0    0.60    4.60
  -7   4   0    0.20    1.00
  -7   4   0    0.70    0.40
  -6   4   0   56.29    4.90
  -6   4   0   43.20    5.90
  -6   4   0   61.69    3.30
  -6   4   0   58.49    2.70
  -6   4   0   66.49    4.90
   5  -4   0  330.47   12.80
  -5   4   0  289.07   15.00
  -5   4   0  315.27   14.20
  -5   4   0  313.77   13.20
  -5   4   0  299.67   16.00
  -5   4   0  331.27   14.00
  -4   4   0  241.18   10.60
  -4   4   0  232.38   10.70
  -4   4   0  239.18   10.20
  -4   4   0  249.48   11.50
  -3   4   0  133.29    5.90
  -3   4   0  136.69    6.30
  -3   4   0  132.19    5.80
  -2   4   0  747.13   29.50
  -2   4   0  740.73   29.40
  -2   4   0  756.32   29.80
  -2   4   0  712.83   29.50
   1  -4   0  376.16   15.30
   1  -4   0  380.46   15.40
  -1   4   0  384.16   15.40
  -1   4   0  402.16   15.30
  -1   4   0  389.06   15.60
  -1   4   0  375.66   15.40
   0  -4   0  717.53   28.20
   0  -4   0  667.83   28.10
   0  -4   0  731.43   28.20
   0   4   0  714.93   28.20
   0   4   0  696.03   28.20
   0   4   0  739.33   28.40
  -1  -4   0   24.60    1.10
  -1  -4   0   22.50    1.10
  -1  -4   0   23.20    1.10
  -1  -4   0   24.80    1.20
   1   4   0   21.90    1.80
   1   4   0   23.80    1.10
   1   4   0   24.00    2.20
  -2  -4   0  123.99    5.00
  -2  -4   0  126.19    5.00
  -2  -4   0  130.49    5.00
  -2  -4   0  130.69    5.20
   2   4   0  111.89    5.70
   2   4   0  119.89    6.20
  -3  -4   0   34.50    1.60
  -3  -4   0   31.20    1.40
  -3  -4   0   34.00    1.70
  -4  -4   0   21.10    1.20
  -4  -4   0   21.90    1.00
  -4  -4   0   22.90    1.40
  -4  -4   0   22.60    1.20
   4   4   0   14.90    2.10
   4   4   0   14.40    2.30
  -5  -4   0   43.90    2.10
  -5  -4   0   44.80    2.30
  -5  -4   0   45.40    2.10
  -5  -4   0   45.50    1.90
   5   4   0   35.10    3.90
   5   4   0   38.70    3.10
  -6  -4   0  470.55   18.50
  -6  -4   0  458.35   18.50
  -6  -4   0  470.95   18.30
  -6  -4   0  457.75   18.80
  -6  -4   0  468.15   18.90
  -6  -4   0  428.06   18.50
   6   4   0  463.05   19.90
  -7  -4   0   76.59    3.80
  -7  -4   0   71.69    3.30
  -7  -4   0   75.59    3.20
   7   4   0   53.99    6.20
   7   4   0   86.79    6.10
  -8  -4   0   72.49    3.40
  -8  -4   0   76.29    3.30
  -8  -4   0   73.59    4.00
  -8  -4   0   72.59    3.40
  -8  -4   0   71.39    3.40
   8   4   0   72.29    6.30
   8   4   0   93.19    7.00
   8   4   0   77.39    4.80
  -9  -4   0   76.79    4.40
  -9  -4   0   79.09    3.60
  -9  -4   0   79.19    3.50
  -9  -4   0   73.59    3.70
  -9  -4   0   80.39    3.60
  -9  -4   0   80.49    3.70
   9   4   0   80.99    5.60
   9   4   0   78.29    5.00
   9   4   0   81.49    5.10
   9   4   0  112.39    9.10
 -10  -4   0   21.60    1.50
 -10  -4   0   21.60    1.60
 -10  -4   0   23.00    1.60
 -10  -4   0   24.40    1.40
 -10  -4   0   25.10    2.60
  10   4   0   27.00    3.20
  10   4   0   23.50    3.00
  10   4   0   24.40    6.80
 -11  -4   0   35.20    2.20
 -11  -4   0   39.10    2.00
 -11  -4   0   38.20    2.10
 -11  -4   0   40.00    3.60
  11   4   0   38.10    3.30
  11   4   0   37.90    2.90
  11   4   0   54.39   11.00
 -12  -4   0   59.19    2.70
 -12  -4   0   61.39    3.00
 -12  -4   0   58.29    2.80
  12   4   0   56.19    3.30
  12   4   0   56.09    3.50
 -13  -4   0  110.69    4.80
 -13  -4   0  110.79    4.80
  13   4   0  114.19    5.20
  13   4   0  113.39    5.30
  13   4   0  105.59    5.20
 -14  -4   0   33.80    1.70
 -14  -4   0   32.40    1.80
  14   4   0   29.30    2.10
  14   4   0   30.60    2.00
 -15  -4   0    0.00    0.30
 -15  -4   0    1.60    0.60
  15   4   0    1.20    0.70
  14  -5   0    0.60    0.60
  14  -5   0   -0.40    0.60
  14  -5   0   -0.10    0.30
 -14   5   0    0.90    0.50
 -14   5   0    0.30    0.30
  13  -5   0    9.10    1.40
  13  -5   0    7.00    0.70
 -13   5   0    8.50    1.10
  12  -5   0   71.99    3.40
  12  -5   0   74.09    3.70
 -12   5   0   73.89    3.50
 -12   5   0   74.79    3.50
 -12   5   0   77.89    3.60
  11  -5   0   85.89    4.20
  11  -5   0   84.29    3.90
 -11   5   0   88.39    4.10
 -11   5   0   91.59    4.20
 -11   5   0   88.59    4.20
  10  -5   0   23.10    1.30
  10  -5   0   23.00    1.70
  10  -5   0   21.80    1.50
 -10   5   0   14.30   10.20
 -10   5   0   24.20    1.60
 -10   5   0   25.60    7.40
 -10   5   0   24.40    2.90
 -10   5   0   23.60    1.70
 -10   5   0   20.10    4.20
 -10   5   0   23.50    1.60
   9  -5   0  248.38    9.90
   9  -5   0  244.98   10.00
   9  -5   0  250.27   10.40
  -9   5   0  228.18   12.30
  -9   5   0  246.78   10.30
  -9   5   0  222.48   14.40
  -9   5   0  245.38   10.10
  -9   5   0  232.48   10.70
  -9   5   0  243.78   10.20
   8  -5   0    8.80    0.90
   8  -5   0    8.30    1.00
   8  -5   0   11.90    1.10
   8  -5   0    8.70    0.80
  -8   5   0    4.60    4.20
  -8   5   0    7.70    1.10
  -8   5   0    9.30    1.70
  -8   5   0    8.80    1.00
  -8   5   0    8.80    1.00
  -8   5   0    7.60    2.80
  -8   5   0   -1.10    6.40
   7  -5   0   33.80    1.80
   7  -5   0   30.80    1.90
   7  -5   0   29.60    1.90
  -7   5   0   31.90    6.00
  -7   5   0   32.00    4.50
  -7   5   0   25.10    2.00
  -7   5   0   30.90    2.60
  -7   5   0   31.70    1.80
  -7   5   0   34.80    4.60
   6  -5   0  243.38    9.50
  -6   5   0  183.38   14.10
  -6   5   0  236.38   11.50
  -6   5   0  234.68    9.50
  -6   5   0  232.98   11.50
  -6   5   0  207.98   13.40
  -6   5   0  242.88   10.00
   5  -5   0    0.90    0.60
  -5   5   0    2.00    2.70
  -5   5   0    2.00    2.80
  -5   5   0    0.20    0.50
  -5   5   0    1.60    1.00
   4  -5   0  190.58    7.80
  -4   5   0  190.78    8.40
  -4   5   0  187.28    9.30
  -4   5   0  184.28    8.60
  -4   5   0  185.48    8.30
  -3   5   0  145.79    6.70
  -3   5   0  145.79    6.50
  -3   5   0  141.89    6.30
  -3   5   0  143.49    6.20
   2  -5   0  799.32   31.60
  -2   5   0  765.72   32.10
  -2   5   0  794.32   31.80
  -2   5   0  826.22   31.70
   1  -5   0   92.99    3.90
  -1   5   0   94.69    4.10
  -1   5   0   99.19    4.50
  -1   5   0   98.99    4.00
   0  -5   0   13.20    0.80
   0  -5   0   12.40    0.70
   0   5   0   11.20    1.30
   0   5   0   12.80    0.90
  -1  -5   0  210.38    8.10
   1   5   0  191.08    8.60
   1   5   0  189.48    8.40
  -2  -5   0  384.76   14.70
  -2  -5   0  392.96   14.60
   2   5   0  326.27   15.60
   2   5   0  363.56   15.70
  -3  -5   0  311.57   11.60
  -3  -5   0  307.77   11.50
   3   5   0  255.97   12.40
   3   5   0  263.67   13.00
  -4  -5   0   55.19    2.70
  -4  -5   0   52.99    2.40
   4   5   0   43.50    3.90
   4   5   0   45.80    5.00
  -5  -5   0  119.89    5.40
  -5  -5   0  132.39    5.40
  -5  -5   0  124.59    5.30
  -5  -5   0  128.89    5.70
  -5  -5   0  131.69    5.20
   5   5   0  121.49    7.40
   5   5   0  133.09    7.10
  -6  -5   0    0.70    0.40
  -6  -5   0    0.60    0.50
  -6  -5   0    1.30    0.60
  -6  -5   0    1.90    0.50
  -6  -5   0    1.60    0.60
   6   5   0   -1.00    2.10
   6   5   0   -1.70    3.30
   6   5   0   -1.20    2.20
  -7  -5   0    7.90    1.30
  -7  -5   0    6.80    0.80
   7   5   0    7.00    2.90
   7   5   0    6.10    2.70
   7   5   0    6.80    4.20
  -8  -5   0  183.28    8.30
  -8  -5   0  181.28    7.50
  -8  -5   0  179.08    7.70
  -8  -5   0  196.28    7.60
  -8  -5   0  171.78    7.60
   8   5   0  189.08    9.90
   8   5   0  187.98   11.30
   8   5   0  166.88   10.90
  -9  -5   0   -0.60    0.50
  -9  -5   0    0.30    0.60
  -9  -5   0    1.20    0.60
  -9  -5   0   -0.30    1.00
  -9  -5   0   -0.70    0.40
  -9  -5   0    0.20    0.50
   9   5   0    1.10    2.70
   9   5   0   -4.90    5.90
   9   5   0   -1.10    2.60
   9   5   0   -0.40    1.70
 -10  -5   0    6.90    0.80
 -10  -5   0    8.60    1.00
 -10  -5   0    9.10    0.90
 -10  -5   0    9.70    1.80
 -10  -5   0    7.40    0.80
  10   5   0    6.00    1.80
  10   5   0   10.60    3.00
  10   5   0    4.30    7.40
 -11  -5   0   40.40    2.00
 -11  -5   0   38.70    2.10
 -11  -5   0   33.80    3.50
 -11  -5   0   40.00    2.30
  11   5   0   40.80    3.40
  11   5   0   38.30    9.90
  11   5   0   41.00    3.10
 -12  -5   0   15.00    1.10
 -12  -5   0   15.40    1.30
 -12  -5   0   15.20    1.40
  12   5   0   15.30    2.00
  12   5   0   12.80    1.90
  12   5   0   14.80    1.20
 -13  -5   0   42.30    2.00
 -13  -5   0   40.70    2.30
 -13  -5   0   40.40    2.00
  13   5   0   39.60    2.90
  13   5   0   41.10    2.60
 -14  -5   0   90.99    3.90
 -14  -5   0   92.39    3.90
  14   5   0   90.79    4.20
 -15  -5   0    6.80    0.60
 -15  -5   0    6.20    0.70
  14  -6   0    1.80    0.60
  14  -6   0    1.40    0.40
 -14   6   0    2.00    0.40
 -14   6   0    1.60    0.50
  13  -6   0   10.60    0.80
  13  -6   0    9.10    1.10
 -13   6   0    9.20    0.90
 -13   6   0    9.40    0.90
 -13   6   0    9.20    1.00
  12  -6   0   15.40    1.60
  12  -6   0   15.60    1.40
 -12   6   0   17.70    1.30
 -12   6   0   15.80    1.20
 -12   6   0   16.80    1.30
  11  -6   0   13.50    1.20
  11  -6   0   14.30    1.40
 -11   6   0   15.10    1.30
 -11   6   0   15.30    1.30
 -11   6   0   14.40    1.30
  10  -6   0   32.40    1.70
  10  -6   0   27.60    2.00
  10  -6   0   27.70    1.70
 -10   6   0   31.50    1.90
 -10   6   0   32.00    2.00
 -10   6   0   27.40    2.00
   9  -6   0    6.80    0.90
   9  -6   0    6.50    0.80
   9  -6   0    5.10    0.90
  -9   6   0   -4.00    9.40
  -9   6   0    6.80    0.90
  -9   6   0    7.20    1.00
  -9   6   0    6.00    0.90
  -9   6   0    4.40    3.40
  -9   6   0    6.00    6.00
  -9   6   0    6.70    1.80
   8  -6   0   85.29    4.00
   8  -6   0   82.59    3.70
   8  -6   0   78.99    3.80
  -8   6   0   88.99    4.00
  -8   6   0   85.29    4.50
  -8   6   0   84.69    3.90
  -8   6   0   76.29    6.70
  -8   6   0   80.09    8.50
  -8   6   0   72.49    4.00
   7  -6   0  421.26   17.40
   7  -6   0  414.06   17.30
   7  -6   0  415.96   17.20
  -7   6   0  433.06   17.50
  -7   6   0  443.66   17.50
  -7   6   0  431.06   17.80
  -7   6   0  431.76   19.60
  -7   6   0  427.46   20.00
   6  -6   0    6.90    0.90
   6  -6   0    7.00    0.90
   6  -6   0    6.80    0.90
  -6   6   0    6.30    5.00
  -6   6   0    7.10    1.40
  -6   6   0    9.00    2.90
  -6   6   0    4.30    5.10
  -6   6   0   -1.00    2.90
  -6   6   0    6.10    0.80
   5  -6   0   71.39    3.20
  -5   6   0   73.89    5.50
  -5   6   0   63.49    3.20
  -5   6   0   65.89    6.30
   4  -6   0   11.40    0.80
   4  -6   0   12.20    1.10
  -4   6   0   11.90    1.60
  -4   6   0   12.10    1.70
  -4   6   0   13.40    2.30
  -4   6   0    9.40    1.70
  -3   6   0   79.09    4.30
  -3   6   0   78.79    3.70
  -3   6   0   77.19    3.80
  -3   6   0   76.99    4.10
   2  -6   0 1158.48   46.80
  -2   6   0 1161.68   46.90
  -2   6   0 1172.88   47.00
  -2   6   0 1217.08   46.80
   1  -6   0    9.00    0.70
  -1   6   0    9.10    1.20
  -1   6   0    8.40    0.70
   0  -6   0    2.90    0.40
   0   6   0    1.60    0.50
   0   6   0    1.00    0.70
  -1  -6   0  116.19    4.80
   1   6   0  112.29    5.60
  -2  -6   0   48.60    2.20
   2   6   0   41.70    3.70
   2   6   0   49.60    3.80
  -3  -6   0  118.39    5.10
  -3  -6   0  126.49    5.10
  -3  -6   0  129.29    5.00
   3   6   0  111.59    6.50
   3   6   0  108.39    7.40
  -4  -6   0  423.76   16.30
  -4  -6   0  428.36   16.10
  -4  -6   0  407.56   16.20
   4   6   0  347.47   17.70
  -5  -6   0   48.20    2.50
  -5  -6   0   53.99    2.80
  -5  -6   0   50.99    2.50
  -5  -6   0   51.99    2.30
  -5  -6   0   52.09    2.40
   5   6   0   45.90    4.90
   5   6   0   52.29    4.80
   5   6   0   33.20    5.20
  -6  -6   0   47.40    2.70
  -6  -6   0   43.30    2.30
  -6  -6   0   47.60    2.20
   6   6   0   49.20    5.50
   6   6   0   44.40    4.90
   6   6   0   26.80    5.40
  -7  -6   0   23.60    1.90
  -7  -6   0   21.00    1.40
  -7  -6   0   22.60    1.50
  -7  -6   0   21.30    1.40
  -7  -6   0   20.60    1.40
   7   6   0   18.50    2.40
   7   6   0   22.70    5.70
   7   6   0   24.80    4.10
  -8  -6   0  165.68    8.00
  -8  -6   0  163.88    7.30
  -8  -6   0  172.68    7.40
  -8  -6   0  179.18    7.40
  -8  -6   0  187.08    7.40
  -8  -6   0  176.28    7.20
  -8  -6   0  177.58    7.30
   8   6   0  173.18    8.40
   8   6   0  194.38   13.10
  -9  -6   0  160.48    6.50
  -9  -6   0  158.08    6.60
  -9  -6   0  151.88    6.40
  -9  -6   0  148.39    6.50
  -9  -6   0  154.48    6.60
  -9  -6   0  139.69    7.30
  -9  -6   0  153.48    6.50
   9   6   0  173.58   13.60
   9   6   0  146.29    9.70
   9   6   0  165.18    9.60
 -10  -6   0    8.60    1.00
 -10  -6   0    7.60    0.80
 -10  -6   0    8.50    0.90
 -10  -6   0    7.70    1.80
 -10  -6   0    7.90    0.80
 -10  -6   0    8.40    0.90
 -10  -6   0    7.40    0.90
  10   6   0    8.50    2.00
  10   6   0    5.40    2.30
  10   6   0    4.30    2.40
  10   6   0   10.50    8.30
 -11  -6   0   10.90    1.20
 -11  -6   0    9.10    0.90
 -11  -6   0   10.10    0.90
  11   6   0    9.10    2.00
  11   6   0    9.70    1.70
  11   6   0    9.60    1.80
 -12  -6   0    0.80    0.40
 -12  -6   0    0.60    0.40
 -12  -6   0    2.60    0.80
  12   6   0    1.60    1.30
 -13  -6   0    4.80    0.60
 -13  -6   0    4.40    0.60
 -13  -6   0    3.80    0.70
  13   6   0    4.50    1.10
  13   6   0    3.40    0.70
 -14  -6   0   19.10    1.10
 -14  -6   0   20.40    1.10
  14   6   0   17.90    1.60
 -15  -6   0    1.00    0.30
 -15  -6   0    1.00    0.30
  15   6   0    1.00    0.60
  13  -7   0   44.10    2.00
  13  -7   0   43.90    2.30
 -13   7   0   41.70    2.10
 -13   7   0   49.90    2.20
 -13   7   0   37.50    2.00
  12  -7   0   28.00    1.80
  12  -7   0   30.00    1.50
 -12   7   0   27.50    1.90
 -12   7   0   23.10    2.00
  11  -7   0   15.90    1.50
  11  -7   0   14.40    1.20
  11  -7   0   16.80    1.10
 -11   7   0   13.40    1.30
 -11   7   0   16.30    1.40
 -11   7   0   18.60    1.50
  10  -7   0   52.09    2.80
  10  -7   0   47.40    2.80
 -10   7   0   53.69    2.70
 -10   7   0   42.70    2.90
 -10   7   0   55.69    2.80
   9  -7   0    2.40    0.60
   9  -7   0    1.20    0.70
   9  -7   0    1.70    0.70
  -9   7   0    1.90    1.90
  -9   7   0    1.60    0.70
  -9   7   0    3.80    3.70
  -9   7   0   10.50    7.00
  -9   7   0   15.50   11.00
  -9   7   0    1.40    0.80
  -9   7   0    2.30    0.80
   8  -7   0  179.58    7.50
   8  -7   0  174.88    7.60
   8  -7   0  179.18    7.70
  -8   7   0  168.08    7.60
  -8   7   0  177.08    7.70
  -8   7   0  174.18   10.30
  -8   7   0  175.08    8.10
  -8   7   0  159.68   12.20
   7  -7   0    5.20    0.80
   7  -7   0    6.80    0.90
   7  -7   0    6.00    0.90
   7  -7   0    6.00    1.60
   7  -7   0    4.80    0.80
  -7   7   0   -0.60    7.30
  -7   7   0    6.90    1.80
  -7   7   0    5.20    0.90
  -7   7   0    6.70    0.90
  -7   7   0    0.60    4.00
  -7   7   0    6.70    3.30
   6  -7   0  160.58    7.10
   6  -7   0  174.98    7.30
   6  -7   0  177.98    7.20
   6  -7   0  171.48    7.30
  -6   7   0  176.18    7.80
  -6   7   0  168.58    9.80
  -6   7   0  166.68   10.00
  -6   7   0  158.78    7.30
  -6   7   0  156.38   13.10
  -6   7   0  160.08    7.60
   5  -7   0    2.50    0.70
   5  -7   0    2.30    1.20
   5  -7   0    1.70    0.70
  -5   7   0   -0.30    2.90
  -5   7   0   -1.70    2.90
  -5   7   0    1.40    1.30
  -5   7   0    0.60    0.70
   4  -7   0   16.10    1.30
  -4   7   0   14.80    1.90
  -4   7   0   17.00    2.20
  -4   7   0   17.40    2.60
  -4   7   0   14.40    1.90
   3  -7   0  254.97   10.40
  -3   7   0  254.67   10.80
  -3   7   0  254.87   10.70
  -3   7   0  253.97   11.40
   2  -7   0    0.60    0.50
  -2   7   0    0.80    0.50
  -2   7   0    1.00    1.10
  -2   7   0   -0.60    0.80
   1  -7   0   18.10    1.10
   1  -7   0   18.10    1.20
  -1   7   0   17.60    1.90
  -1   7   0   18.40    1.40
  -1   7   0   18.60    1.10
   0  -7   0   39.90    2.10
   0  -7   0   42.20    2.10
   0  -7   0   43.70    2.10
   0   7   0   44.00    2.10
   0   7   0   47.40    2.30
  -1  -7   0   96.79    4.40
  -1  -7   0  100.09    4.40
  -1  -7   0  105.59    4.30
   1   7   0  101.09    4.40
   1   7   0   95.09    5.00
  -2  -7   0    6.80    0.70
  -2  -7   0    7.90    0.80
  -2  -7   0    7.10    0.80
   2   7   0    7.20    2.20
   2   7   0    6.10    1.70
  -3  -7   0   19.40    1.20
  -3  -7   0   18.00    1.20
  -3  -7   0   18.40    1.30
   3   7   0   16.10    3.30
   3   7   0   17.50    3.10
  -4  -7   0    5.20    0.70
  -4  -7   0    4.70    0.60
  -4  -7   0    5.80    0.60
  -4  -7   0    6.10    0.80
   4   7   0    3.40    3.90
   4   7   0    5.20    2.90
   4   7   0    5.70    0.90
  -5  -7   0    3.00    0.60
  -5  -7   0    1.10    0.60
  -5  -7   0    2.90    0.60
   5   7   0    2.00    2.00
   5   7   0   -2.00    4.70
   5   7   0   -3.80    3.00
  -6  -7   0    3.30    0.60
  -6  -7   0    7.40    0.80
  -6  -7   0    4.60    0.80
  -6  -7   0    5.70    0.70
  -6  -7   0    6.00    0.70
   6   7   0    0.60    3.60
   6   7   0    4.10    2.80
   6   7   0    3.40    5.40
  -7  -7   0   43.70    2.20
  -7  -7   0   38.60    2.10
  -7  -7   0   40.20    2.10
  -7  -7   0   38.00    2.10
  -7  -7   0   38.50    2.10
   7   7   0   31.70    6.70
   7   7   0   52.69    4.10
   7   7   0   47.60    5.80
  -8  -7   0  195.28    7.90
  -8  -7   0  186.18    7.90
  -8  -7   0  192.38    8.10
  -8  -7   0  195.28    8.00
  -8  -7   0  198.38    8.00
  -8  -7   0  178.68    8.80
   8   7   0  166.08   14.10
   8   7   0  196.68    9.00
  -9  -7   0  292.97   11.80
  -9  -7   0  293.27   11.90
  -9  -7   0  286.27   11.60
  -9  -7   0  296.87   11.70
  -9  -7   0  269.77   12.60
  -9  -7   0  299.27   11.90
   9   7   0  268.47   18.40
   9   7   0  273.57   15.30
   9   7   0  259.97   15.20
 -10  -7   0   43.70    2.40
 -10  -7   0   42.60    2.20
 -10  -7   0   44.90    2.10
 -10  -7   0   43.70    2.20
 -10  -7   0   45.50    2.30
 -10  -7   0   41.60    2.20
  10   7   0   45.10    4.90
  10   7   0   47.00    4.00
  10   7   0   58.49   10.90
 -11  -7   0   83.09    3.50
 -11  -7   0   77.89    3.50
 -11  -7   0   78.49    3.70
 -11  -7   0   79.79    3.60
  11   7   0   73.59    4.40
  11   7   0   80.39    5.00
 -12  -7   0   27.60    1.80
 -12  -7   0   28.40    1.60
 -12  -7   0   32.10    1.60
  12   7   0   30.00    2.90
 -13  -7   0   29.30    2.10
 -13  -7   0   32.10    1.60
 -13  -7   0   32.00    1.80
  13   7   0   32.90    2.40
  13   7   0   30.10    1.60
 -14  -7   0    0.40    0.30
 -14  -7   0    0.50    0.30
 -14  -7   0    0.80    0.60
  14   7   0    0.00    0.70
  13  -8   0    6.30    0.90
  13  -8   0    6.90    0.60
 -13   8   0    4.90    0.60
 -13   8   0    5.00    0.70
  12  -8   0    8.50    0.70
  12  -8   0    7.10    0.90
  12  -8   0    7.20    0.80
 -12   8   0    6.70    1.00
 -12   8   0    5.30    0.80
  11  -8   0    0.90    0.60
  11  -8   0   -0.20    0.60
  11  -8   0    0.50    0.40
 -11   8   0    0.80    0.60
 -11   8   0    0.20    0.70
 -11   8   0    1.10    0.60
  10  -8   0   43.00    2.20
  10  -8   0   41.90    2.10
  10  -8   0   42.70    2.50
 -10   8   0   39.90    2.60
   9  -8   0   13.90    1.00
   9  -8   0   13.90    1.50
   9  -8   0   14.60    1.30
  -9   8   0   15.50    1.50
  -9   8   0   15.20    1.50
   8  -8   0   16.60    1.30
   8  -8   0   12.80    1.20
   8  -8   0   14.10    1.00
   8  -8   0   14.30    1.40
  -8   8   0   15.30    4.90
  -8   8   0    5.10   12.60
  -8   8   0   13.40    1.50
  -8   8   0   12.30    1.40
  -8   8   0    6.40    8.30
   7  -8   0   86.89    3.90
   7  -8   0   88.09    4.60
   7  -8   0   82.69    3.70
  -7   8   0   73.19    4.00
  -7   8   0   86.49    4.70
  -7   8   0   90.09    7.40
  -7   8   0   77.39    4.10
  -7   8   0   82.29    9.00
   6  -8   0   15.00    1.50
   6  -8   0   15.10    1.30
   6  -8   0   13.60    1.00
   6  -8   0   13.80    1.40
   6  -8   0   11.50    1.10
  -6   8   0   10.20    1.20
  -6   8   0   18.80    7.20
  -6   8   0   10.40    3.70
  -6   8   0   14.00    4.30
  -6   8   0   15.10    1.90
  -6   8   0   12.50    1.40
   5  -8   0   22.70    1.30
   5  -8   0   21.40    1.50
   5  -8   0   22.20    1.70
   5  -8   0   22.60    1.50
   5  -8   0   18.70    1.30
  -5   8   0   17.20    2.00
  -5   8   0   18.30    4.30
  -5   8   0   20.70    2.20
  -5   8   0   18.30    4.70
   4  -8   0   32.00    1.80
   4  -8   0   30.30    1.90
   4  -8   0   29.20    1.60
   4  -8   0   34.50    1.70
   4  -8   0   28.00    2.00
  -4   8   0   29.30    4.00
  -4   8   0   31.00    3.70
  -4   8   0   26.20    3.00
  -4   8   0   30.40    3.10
   3  -8   0  231.08    9.80
  -3   8   0  218.38   10.30
  -3   8   0  221.48    9.50
  -3   8   0  208.48    9.60
   2  -8   0   88.09    3.90
  -2   8   0   83.19    4.30
  -2   8   0   86.99    3.90
  -2   8   0   82.59    4.50
  -2   8   0   91.09    4.90
   1  -8   0   10.20    1.50
  -1   8   0    7.00    1.10
  -1   8   0    5.20    1.30
  -1   8   0    7.40    0.90
   0  -8   0   28.70    1.60
   0  -8   0   29.50    1.60
   0  -8   0   29.30    1.70
   0   8   0   28.80    2.90
   0   8   0   29.30    1.70
   0   8   0   28.80    1.80
  -1  -8   0    0.90    0.50
  -1  -8   0    0.60    0.50
  -1  -8   0    0.20    0.50
   1   8   0   -1.30    1.10
   1   8   0    1.20    0.80
  -2  -8   0   -0.30    0.50
  -2  -8   0   -0.10    0.50
  -2  -8   0    0.60    0.60
   2   8   0   -3.00    2.00
   2   8   0    0.90    1.20
  -3  -8   0  119.59    5.10
  -3  -8   0  113.59    5.00
  -3  -8   0  121.59    5.00
   3   8   0   99.19    7.40
  -4  -8   0   65.89    3.10
  -4  -8   0   66.69    3.00
  -4  -8   0   65.09    3.00
   4   8   0   64.99    3.30
   4   8   0   55.29    6.70
  -5  -8   0  176.58    7.70
  -5  -8   0  202.28    8.20
  -5  -8   0  188.08    7.70
  -5  -8   0  180.98    7.90
  -5  -8   0  183.48    7.70
   5   8   0  180.28    9.50
  -6  -8   0   38.30    2.00
  -6  -8   0   39.50    2.10
  -6  -8   0   46.90    2.10
  -6  -8   0   37.30    2.30
  -6  -8   0   41.90    2.10
  -6  -8   0   41.80    2.10
  -6  -8   0   45.10    2.20
  -6  -8   0   37.40    2.10
   6   8   0   32.70    6.00
   6   8   0   17.10    6.50
   6   8   0   38.50    5.40
   6   8   0   43.10    3.10
  -7  -8   0  103.89    4.60
  -7  -8   0  106.49    4.70
  -7  -8   0  113.59    4.80
  -7  -8   0  113.99    4.70
  -7  -8   0  106.39    4.70
  -7  -8   0  102.29    4.70
   7   8   0  101.29    5.50
   7   8   0  110.09   13.10
  -8  -8   0   75.69    3.60
  -8  -8   0   73.29    3.50
  -8  -8   0   80.79    3.50
  -8  -8   0   75.99    3.50
  -8  -8   0   76.39    3.40
   8   8   0  100.19   10.90
   8   8   0   74.49    4.80
   8   8   0   52.99    9.40
  -9  -8   0   29.70    1.70
  -9  -8   0   29.30    1.80
  -9  -8   0   29.20    1.70
  -9  -8   0   28.10    1.70
  -9  -8   0   29.30    1.60
   9   8   0   26.40    9.60
   9   8   0   26.00    8.20
   9   8   0   26.20    3.50
   9   8   0   27.40    5.60
 -10  -8   0   34.20    1.90
 -10  -8   0   35.60    2.10
 -10  -8   0   37.30    1.90
 -10  -8   0   34.20    1.90
 -10  -8   0   35.80    1.90
  10   8   0   34.00    3.70
  10   8   0   26.70    4.10
 -11  -8   0    9.70    0.90
 -11  -8   0   10.10    1.00
 -11  -8   0   11.60    0.90
 -11  -8   0   10.20    0.90
  11   8   0   10.70    1.90
  11   8   0   10.60    2.00
 -12  -8   0   59.89    2.90
 -12  -8   0   57.99    2.60
 -12  -8   0   57.29    2.70
  12   8   0   57.69    3.80
 -13  -8   0   24.90    1.70
 -13  -8   0   25.30    1.30
 -13  -8   0   25.60    1.30
  13   8   0   23.70    2.10
  13   8   0   24.40    1.40
 -14  -8   0    2.20    0.40
 -14  -8   0    1.70    0.60
 -14  -8   0    2.50    0.40
  14   8   0    2.60    0.90
  12  -9   0    1.20    0.60
  12  -9   0    1.60    0.40
 -12   9   0    1.10    0.60
 -12   9   0    0.50    0.80
 -12   9   0    1.60    0.50
  11  -9   0  108.49    4.60
  11  -9   0  110.59    5.00
  11  -9   0  106.79    4.60
  11  -9   0  108.89    4.60
 -11   9   0  102.29    4.90
  10  -9   0    1.20    0.40
  10  -9   0    0.00    0.60
  10  -9   0    1.20    0.50
  10  -9   0    0.90    0.60
 -10   9   0    0.50    0.50
 -10   9   0    0.80    0.80
 -10   9   0    0.80    0.70
   9  -9   0    2.40    0.50
   9  -9   0    1.70    0.70
   9  -9   0    1.50    0.70
  -9   9   0    2.10    0.70
  -9   9   0    1.60    0.90
   8  -9   0   58.29    2.60
   8  -9   0   57.99    3.00
   8  -9   0   57.39    2.70
   8  -9   0   56.79    2.70
  -8   9   0   47.30    3.00
  -8   9   0   48.90    3.00
   7  -9   0    0.20    0.80
   7  -9   0    0.10    0.50
   7  -9   0    0.60    0.40
   7  -9   0    0.50    0.60
   7  -9   0    0.00    0.70
  -7   9   0    0.40    0.80
  -7   9   0    3.50    5.90
  -7   9   0    1.90    9.50
  -7   9   0   -1.00   16.00
   6  -9   0  146.79    6.30
   6  -9   0  142.99    6.20
  -6   9   0  142.49    9.70
  -6   9   0  157.18   10.80
  -6   9   0  134.49   15.00
   5  -9   0    5.20    1.00
   5  -9   0    6.20    0.80
   5  -9   0    6.70    0.70
   5  -9   0    7.60    0.90
   5  -9   0    6.10    0.70
  -5   9   0    4.10    0.90
  -5   9   0    8.10    5.20
   4  -9   0   23.80    1.90
   4  -9   0   23.30    1.60
   4  -9   0   26.90    1.70
   4  -9   0   22.30    1.70
   4  -9   0   25.10    1.40
   4  -9   0   23.20    1.50
  -4   9   0   27.10    3.30
  -4   9   0   27.80    4.60
  -4   9   0   23.40    3.10
   3  -9   0  166.98    6.90
   3  -9   0  177.38    7.40
   3  -9   0  152.88    7.20
   3  -9   0  153.78    6.90
  -3   9   0  161.08    7.70
  -3   9   0  164.58    7.60
  -3   9   0  165.48    8.50
   2  -9   0    7.80    1.10
   2  -9   0    8.30    0.80
   2  -9   0    8.30    1.00
   2  -9   0    9.40    1.10
   2  -9   0    7.60    0.80
  -2   9   0    6.60    1.00
  -2   9   0    9.50    1.90
  -2   9   0    8.80    1.60
   1  -9   0   77.79    3.50
   1  -9   0   77.39    3.80
   1  -9   0   76.79    3.60
  -1   9   0   72.79    4.40
  -1   9   0   81.99    3.60
   0  -9   0   14.00    1.20
   0  -9   0   15.30    1.20
   0  -9   0   15.60    1.20
   0   9   0   14.90    1.30
   0   9   0   14.40    2.20
  -1  -9   0  125.69    5.40
  -1  -9   0  124.29    5.50
  -1  -9   0  132.99    5.60
   1   9   0  110.09    5.60
  -2  -9   0  101.29    4.30
  -2  -9   0   96.19    4.30
  -2  -9   0   99.69    4.30
   2   9   0   78.69    5.60
  -3  -9   0    1.20    0.60
  -3  -9   0    3.00    0.60
  -3  -9   0    2.00    0.90
  -3  -9   0    2.40    0.60
  -3  -9   0    2.40    0.70
  -3  -9   0    2.90    0.60
  -3  -9   0    1.40    0.70
  -3  -9   0    2.30    0.50
   3   9   0    0.20    1.90
   3   9   0    1.50    3.00
  -4  -9   0   38.90    2.20
  -4  -9   0   42.20    2.10
  -4  -9   0   45.50    2.20
  -4  -9   0   42.10    2.40
  -4  -9   0   41.70    2.10
  -4  -9   0   44.00    2.20
  -4  -9   0   44.50    2.20
  -4  -9   0   42.40    2.30
  -4  -9   0   46.30    2.30
   4   9   0   47.30    2.60
   4   9   0   29.20    4.20
   4   9   0   30.40    5.10
  -5  -9   0  122.29    5.20
  -5  -9   0  115.19    5.40
  -5  -9   0  120.69    5.20
  -5  -9   0  124.69    5.50
  -5  -9   0  123.69    5.20
  -5  -9   0  126.69    5.20
  -5  -9   0  107.99    5.10
  -5  -9   0  115.49    5.10
   5   9   0  122.79    7.30
  -6  -9   0   65.79    3.50
  -6  -9   0   73.29    3.30
  -6  -9   0   74.59    3.30
  -6  -9   0   75.89    3.30
  -6  -9   0   74.39    3.20
  -6  -9   0   70.09    3.30
  -6  -9   0   71.19    3.30
  -6  -9   0   67.09    3.30
   6   9   0   63.09    6.60
   6   9   0   42.10    9.10
  -7  -9   0  118.59    5.30
  -7  -9   0  122.79    5.40
  -7  -9   0  120.79    5.30
  -7  -9   0  128.29    5.30
  -7  -9   0  130.19    5.30
  -7  -9   0  122.49    5.20
   7   9   0  120.89    6.30
   7   9   0  111.19   11.90
  -8  -9   0   15.00    1.10
  -8  -9   0   14.40    1.20
  -8  -9   0   15.20    1.30
  -8  -9   0   17.30    1.40
  -8  -9   0   15.60    1.20
   8   9   0   15.70    2.20
   8   9   0   10.80    8.70
   8   9   0    7.50    3.50
   8   9   0    6.90    7.40
  -9  -9   0  457.95   18.10
  -9  -9   0  471.95   18.20
  -9  -9   0  428.86   18.00
  -9  -9   0  452.45   17.90
  -9  -9   0  477.45   18.00
   9   9   0  365.36   21.40
 -10  -9   0   32.50    1.90
 -10  -9   0   31.20    1.90
 -10  -9   0   30.90    1.90
 -10  -9   0   32.10    2.00
  10   9   0   35.20    4.10
  10   9   0   27.80    4.30
 -11  -9   0   16.80    1.30
 -11  -9   0   17.20    1.20
 -11  -9   0   17.10    1.10
 -11  -9   0   16.80    1.10
  11   9   0   15.50    2.20
  11   9   0   13.20    2.20
 -12  -9   0    0.00    0.50
 -12  -9   0    0.20    0.50
 -12  -9   0    0.20    0.40
  12   9   0    0.80    1.20
 -13  -9   0    3.90    0.40
 -13  -9   0    4.20    0.60
  13   9   0    3.70    0.60
  13   9   0    4.30    1.00
 -14  -9   0   20.20    1.00
  14   9   0   20.90    1.50
  12 -10   0    0.60    0.30
  11 -10   0   46.40    2.20
  11 -10   0   46.60    2.40
  11 -10   0   46.10    2.10
  11 -10   0   45.90    2.20
 -11  10   0   39.30    2.40
  10 -10   0   54.09    2.90
  10 -10   0   57.29    2.70
  10 -10   0   59.69    3.20
  10 -10   0   53.19    2.50
   9 -10   0   22.10    1.40
   9 -10   0   21.40    1.70
   9 -10   0   20.80    1.30
   9 -10   0   20.90    1.20
  -9  10   0   15.30    1.60
   8 -10   0    0.80    0.40
   8 -10   0    1.60    0.60
   8 -10   0    2.10    0.80
   8 -10   0    2.10    0.60
   8 -10   0    0.50    0.50
  -8  10   0    1.20    0.80
   7 -10   0   55.09    2.80
   7 -10   0   55.59    2.70
   7 -10   0   54.39    2.70
   7 -10   0   52.79    2.60
   7 -10   0   56.19    3.00
   7 -10   0   56.99    2.90
   6 -10   0  156.48    6.60
   6 -10   0  153.48    6.70
   6 -10   0  160.88    6.80
   6 -10   0  153.08    7.00
   6 -10   0  158.98    6.70
   6 -10   0  157.48    6.70
  -6  10   0  161.28   21.10
  -6  10   0  161.58   12.50
  -6  10   0  159.58   12.90
   5 -10   0   66.59    3.20
   5 -10   0   66.49    3.10
   5 -10   0   68.29    3.10
   5 -10   0   66.49    3.50
   5 -10   0   71.09    3.30
   5 -10   0   61.09    3.20
  -5  10   0   75.39    7.70
  -5  10   0   58.59    6.80
  -5  10   0   65.09   10.50
   4 -10   0   11.20    1.00
   4 -10   0   11.70    1.00
   4 -10   0   10.00    1.10
   4 -10   0   10.50    1.20
   4 -10   0    9.10    1.00
   4 -10   0    9.50    1.20
   4 -10   0    9.40    1.00
  -4  10   0   11.00    3.60
  -4  10   0   13.40    4.10
   3 -10   0    0.50    0.60
   3 -10   0    0.00    0.70
   3 -10   0    0.20    0.50
   3 -10   0   -1.20    0.50
   3 -10   0    0.70    0.60
   3 -10   0    0.80    0.70
   3 -10   0    0.00    0.50
  -3  10   0    1.60    3.30
  -3  10   0    1.00    2.60
  -3  10   0    0.40    2.00
   2 -10   0   12.00    1.20
   2 -10   0   14.40    1.50
   2 -10   0   12.50    1.00
   2 -10   0   11.40    1.30
   2 -10   0   13.00    1.20
   2 -10   0   14.60    1.10
   2 -10   0   12.40    1.10
  -2  10   0   15.40    1.80
  -2  10   0   11.80    2.00
  -2  10   0   14.80    2.40
   1 -10   0   32.60    2.00
   1 -10   0   34.60    1.80
   1 -10   0   33.10    1.80
   1 -10   0   35.00    1.90
   1 -10   0   31.60    1.80
   1 -10   0   34.10    1.90
   1 -10   0   32.20    1.90
  -1  10   0   34.00    2.10
  -1  10   0   31.00    3.10
   0 -10   0    0.00    0.50
   0 -10   0    1.70    0.70
   0 -10   0    1.00    1.00
   0 -10   0    1.60    0.50
   0 -10   0    0.90    0.50
   0 -10   0    0.60    0.60
   0 -10   0    1.00    0.50
   0 -10   0    0.80    0.60
   0  10   0    1.70    0.80
   0  10   0    0.70    2.00
  -1 -10   0   19.30    1.70
  -1 -10   0   21.30    1.40
  -1 -10   0   20.80    1.30
  -1 -10   0   17.40    1.50
  -1 -10   0   20.90    1.50
  -1 -10   0   21.70    1.40
  -1 -10   0   20.90    1.50
  -1 -10   0   21.90    1.60
   1  10   0   16.30    3.10
   1  10   0   17.10    1.90
  -2 -10   0   29.80    1.70
  -2 -10   0   29.20    1.70
  -2 -10   0   23.10    2.20
  -2 -10   0   29.00    1.80
  -2 -10   0   28.90    1.90
  -2 -10   0   29.50    1.80
  -2 -10   0   29.70    1.60
  -2 -10   0   28.80    1.70
  -2 -10   0   30.50    1.70
   2  10   0   24.40    3.10
  -3 -10   0    4.40    0.70
  -3 -10   0    6.00    0.70
  -3 -10   0    4.30    0.70
  -3 -10   0    5.50    0.80
  -3 -10   0    5.50    0.60
  -3 -10   0    4.70    0.90
  -3 -10   0    5.20    0.80
  -3 -10   0    6.10    0.80
  -3 -10   0    6.00    0.70
   3  10   0    5.60    3.00
  -4 -10   0    1.80    0.60
  -4 -10   0    1.50    0.60
  -4 -10   0    2.00    0.60
  -4 -10   0    3.50    0.70
  -4 -10   0    1.00    0.80
  -4 -10   0    1.20    0.50
  -4 -10   0    2.60    0.70
  -4 -10   0    0.50    0.80
   4  10   0    2.40    1.00
   4  10   0    1.40    2.60
   4  10   0   -2.30    4.10
  -5 -10   0    1.70    0.60
  -5 -10   0    1.20    0.60
  -5 -10   0    2.80    0.60
  -5 -10   0    2.30    0.50
  -5 -10   0    2.40    0.70
  -5 -10   0    2.30    1.00
  -5 -10   0    0.70    0.50
  -5 -10   0    0.60    1.30
   5  10   0    1.30    2.50
   5  10   0    5.40    5.20
  -6 -10   0    3.40    0.50
  -6 -10   0    3.50    0.90
  -6 -10   0    4.10    0.60
  -6 -10   0    3.40    0.60
  -6 -10   0    3.40    0.70
  -6 -10   0    3.20    0.60
  -6 -10   0    3.10    0.70
  -6 -10   0    2.00    1.10
   6  10   0    1.20    3.20
   6  10   0   -6.40    5.40
   6  10   0    1.40    6.20
  -7 -10   0   14.60    1.20
  -7 -10   0   10.70    1.10
  -7 -10   0   12.70    1.40
  -7 -10   0   11.00    1.00
  -7 -10   0   12.50    1.00
  -7 -10   0   13.40    1.30
  -7 -10   0   13.60    1.20
   7  10   0   12.20    2.00
   7  10   0    5.50    3.40
   7  10   0    0.10    6.90
   7  10   0    7.30    7.40
  -8 -10   0  102.69    4.60
  -8 -10   0  114.49    4.70
  -8 -10   0  107.29    4.80
  -8 -10   0  107.59    4.50
  -8 -10   0  106.39    4.80
   8  10   0  103.69    6.00
   8  10   0   84.69   10.80
  -9 -10   0   22.30    1.20
  -9 -10   0   20.70    1.30
  -9 -10   0   21.10    1.40
  -9 -10   0   21.70    1.50
  -9 -10   0   21.60    1.50
   9  10   0   14.60    5.00
   9  10   0   17.50    2.60
 -10 -10   0   47.20    2.60
 -10 -10   0   45.60    2.30
 -10 -10   0   47.40    2.20
 -10 -10   0   45.40    2.10
 -10 -10   0   45.10    2.30
  10  10   0   46.80    6.80
  10  10   0   45.00    3.90
 -11 -10   0    2.10    0.60
 -11 -10   0    2.10    0.40
 -11 -10   0    1.80    0.40
 -11 -10   0    1.70    0.50
  11  10   0    1.30    1.60
  11  10   0    0.70    1.50
 -12 -10   0    1.30    0.30
 -12 -10   0    0.90    0.80
  12  10   0    0.40    1.10
  12  10   0   -0.20    1.40
 -13 -10   0    2.60    0.60
  13  10   0    2.00    1.20
  13  10   0    2.00    0.60
  11 -11   0   30.50    1.60
  11 -11   0   33.70    1.60
  11 -11   0   31.20    1.50
  10 -11   0    6.80    0.70
  10 -11   0    6.70    0.80
  10 -11   0    5.80    0.60
   9 -11   0    2.50    0.60
   9 -11   0    2.00    0.50
   9 -11   0    2.10    0.50
   9 -11   0    3.80    0.80
   9 -11   0    3.10    0.90
  -9  11   0    1.20    0.70
   8 -11   0    2.40    0.60
   8 -11   0    3.10    0.80
   8 -11   0    3.00    0.50
   8 -11   0    3.30    0.60
   8 -11   0    3.20    0.80
   8 -11   0    3.20    0.60
  -8  11   0    1.30    0.80
   7 -11   0   31.80    1.90
   7 -11   0   35.70    1.90
   7 -11   0   32.70    1.80
   7 -11   0   35.60    2.00
   7 -11   0   32.20    2.10
   7 -11   0   31.70    1.80
   7 -11   0   32.30    2.20
   6 -11   0   30.50    1.70
   6 -11   0   31.40    1.70
   6 -11   0   33.50    1.90
   6 -11   0   32.40    1.90
   6 -11   0   35.00    2.00
   6 -11   0   30.00    2.20
   6 -11   0   29.90    2.00
   5 -11   0   18.00    1.50
   5 -11   0   15.80    1.40
   5 -11   0   16.80    1.20
   5 -11   0   18.00    1.50
   5 -11   0   19.00    1.30
   5 -11   0   17.10    1.40
  -5  11   0   11.20    9.40
  -5  11   0   17.40    5.40
  -5  11   0    4.70    6.30
   4 -11   0   32.30    1.90
   4 -11   0   33.70    2.10
   4 -11   0   30.60    1.70
   4 -11   0   29.60    1.70
   4 -11   0   31.10    1.70
   4 -11   0   30.20    1.80
   4 -11   0   30.40    1.90
  -4  11   0   27.00    6.20
   3 -11   0   40.00    2.10
   3 -11   0   39.40    2.20
   3 -11   0   41.00    2.30
   3 -11   0   40.90    2.10
   3 -11   0   41.60    2.30
  -3  11   0   37.50    5.80
  -3  11   0   38.10    4.10
   2 -11   0  317.07   12.60
   2 -11   0  295.27   12.60
   2 -11   0  322.87   12.90
   2 -11   0  303.57   12.80
   2 -11   0  328.37   13.20
   2 -11   0  304.17   12.70
   2 -11   0  313.17   12.60
  -2  11   0  312.57   14.70
  -2  11   0  303.57   13.30
  -2  11   0  294.47   13.80
   1 -11   0  148.19    6.20
   1 -11   0  142.69    6.10
   1 -11   0  149.19    6.10
   1 -11   0  142.39    6.00
   1 -11   0  146.49    6.30
   1 -11   0  142.29    6.10
   1 -11   0  135.29    6.30
   1 -11   0  140.09    6.20
  -1  11   0  145.19    6.40
  -1  11   0  143.79    8.00
  -1  11   0  135.29    7.40
   0 -11   0   10.00    1.00
   0 -11   0   11.40    1.10
   0 -11   0   11.80    1.00
   0 -11   0   12.50    1.30
   0 -11   0   10.80    1.20
   0 -11   0   12.60    1.10
   0 -11   0   12.10    1.20
   0 -11   0   10.20    1.20
   0  11   0    9.70    2.60
   0  11   0   10.80    1.30
  -1 -11   0    5.50    0.70
  -1 -11   0    6.30    0.90
  -1 -11   0    4.40    0.70
  -1 -11   0    4.80    0.80
  -1 -11   0    4.80    0.80
  -1 -11   0    4.70    0.80
  -1 -11   0    5.30    0.70
  -1 -11   0    4.90    1.00
   1  11   0    4.50    1.20
   1  11   0    1.30    2.90
  -2 -11   0    3.30    0.70
  -2 -11   0    2.50    0.70
  -2 -11   0    2.10    0.70
  -2 -11   0    3.20    0.90
  -2 -11   0    2.00    0.70
  -2 -11   0    2.30    0.50
  -2 -11   0    3.60    0.90
  -2 -11   0    3.20    0.60
  -2 -11   0    3.20    0.60
   2  11   0   -1.10    3.70
   2  11   0    5.20    1.70
  -3 -11   0    0.30    0.90
  -3 -11   0    1.10    0.50
  -3 -11   0   -0.10    0.60
  -3 -11   0   -0.30    0.60
  -3 -11   0    1.20    0.60
  -3 -11   0    0.20    0.50
  -3 -11   0    1.10    0.60
  -3 -11   0    1.50    0.70
  -3 -11   0    1.50    0.70
   3  11   0   -0.10    2.50
  -4 -11   0    6.30    0.70
  -4 -11   0    6.10    0.80
  -4 -11   0    8.50    0.90
  -4 -11   0    5.90    1.10
  -4 -11   0    5.80    0.90
  -4 -11   0    6.60    0.90
  -4 -11   0    6.00    0.70
  -4 -11   0    6.40    0.80
   4  11   0    7.00    1.50
   4  11   0   -1.00    3.50
  -5 -11   0   55.19    2.80
  -5 -11   0   57.59    2.70
  -5 -11   0   59.39    2.80
  -5 -11   0   61.49    2.90
  -5 -11   0   58.99    2.80
  -5 -11   0   52.89    3.20
  -5 -11   0   57.69    2.70
   5  11   0   54.89    5.70
  -6 -11   0  146.89    6.10
  -6 -11   0  136.49    5.90
  -6 -11   0  141.69    6.10
  -6 -11   0  139.09    6.00
  -6 -11   0  146.29    6.10
  -6 -11   0  144.09    6.10
  -6 -11   0  144.69    6.10
   6  11   0  128.19    9.80
  -7 -11   0   88.89    3.90
  -7 -11   0   87.19    3.90
  -7 -11   0   82.79    3.90
  -7 -11   0   80.19    3.80
  -7 -11   0   90.29    4.20
  -7 -11   0   78.99    3.80
  -8 -11   0   20.50    1.50
  -8 -11   0   17.80    1.40
  -8 -11   0   20.00    1.30
  -8 -11   0   18.00    1.30
   8  11   0   22.20    2.60
  -9 -11   0   94.89    4.20
  -9 -11   0   96.69    4.20
  -9 -11   0   94.49    4.20
   9  11   0   80.59   10.50
 -10 -11   0   14.70    1.00
 -10 -11   0   15.20    1.10
 -10 -11   0   13.80    1.10
 -10 -11   0   14.10    1.20
  10  11   0   16.30    2.30
  10  11   0   13.70    3.40
 -11 -11   0   -0.30    0.50
 -11 -11   0    0.10    0.60
 -11 -11   0    0.70    0.40
  11  11   0   -2.10    1.40
  11  11   0    2.30    1.50
 -12 -11   0    5.60    0.70
  12  11   0    4.70    1.10
  10 -12   0    5.70    0.80
  10 -12   0    5.00    0.50
  10 -12   0    5.70    0.60
   9 -12   0    1.60    0.50
   9 -12   0    2.00    0.40
   9 -12   0    2.10    0.50
  -9  12   0    0.70    0.60
   8 -12   0    3.40    0.80
   8 -12   0    1.80    0.50
   8 -12   0    2.30    0.60
   8 -12   0    1.90    0.50
   8 -12   0    1.80    0.50
  -8  12   0    0.20    0.80
   7 -12   0   10.90    1.00
   7 -12   0   10.90    1.20
   7 -12   0    8.50    0.80
   7 -12   0   10.50    1.00
   7 -12   0   10.70    1.40
   7 -12   0   10.10    1.00
   6 -12   0   10.60    1.10
   6 -12   0   12.20    1.30
   6 -12   0   11.60    1.10
   6 -12   0    9.60    1.10
   6 -12   0   10.50    1.00
   6 -12   0   11.40    1.00
   5 -12   0   44.30    2.20
   5 -12   0   45.90    2.20
   5 -12   0   43.90    2.60
   5 -12   0   43.50    2.40
   4 -12   0    1.60    0.50
   4 -12   0    1.90    0.60
   4 -12   0    2.10    0.60
   4 -12   0    3.10    0.80
   4 -12   0    1.30    0.60
   4 -12   0    2.20    0.70
   3 -12   0    1.60    0.50
   3 -12   0    0.20    0.70
   3 -12   0    0.70    0.60
   3 -12   0    1.20    0.50
   3 -12   0    0.80    0.50
   3 -12   0    0.90    0.70
   3 -12   0   -0.20    0.60
  -3  12   0    3.90    5.20
  -3  12   0    1.40    4.70
   2 -12   0   14.10    1.30
   2 -12   0   13.50    1.10
   2 -12   0   12.40    1.00
   2 -12   0   13.40    1.40
   2 -12   0   11.50    1.30
   2 -12   0   13.30    1.10
  -2  12   0    9.10    5.10
  -2  12   0    9.40    3.70
   1 -12   0  135.49    5.60
   1 -12   0  132.99    5.60
   1 -12   0  128.89    5.80
   1 -12   0  138.19    5.70
   1 -12   0  135.89    5.90
   1 -12   0  130.89    5.60
   1 -12   0  133.39    5.80
   1 -12   0  131.09    5.80
  -1  12   0  118.09    8.20
  -1  12   0  120.19    7.50
  -1  12   0  123.39    6.30
   0 -12   0   35.60    2.20
   0 -12   0   32.90    1.90
   0 -12   0   36.50    2.10
   0 -12   0   35.00    2.00
   0 -12   0   36.30    1.90
   0 -12   0   35.80    2.10
   0 -12   0   35.90    2.20
   0 -12   0   39.50    2.00
   0  12   0   35.40    2.70
   0  12   0   31.10    3.90
  -1 -12   0   12.80    1.10
  -1 -12   0   12.60    1.30
  -1 -12   0   14.30    1.30
  -1 -12   0   13.10    1.20
  -1 -12   0   12.50    1.30
  -1 -12   0   12.80    1.20
  -1 -12   0   11.30    1.00
  -1 -12   0   13.50    1.30
   1  12   0   10.80    1.50
   1  12   0    8.80    3.40
  -2 -12   0   27.70    1.70
  -2 -12   0   29.40    1.70
  -2 -12   0   30.80    1.80
  -2 -12   0   32.20    1.90
  -2 -12   0   32.20    1.70
  -2 -12   0   29.70    2.00
  -2 -12   0   29.90    1.80
   2  12   0   19.60    2.80
   2  12   0   21.40    4.70
  -3 -12   0  192.38    8.00
  -3 -12   0  196.08    8.10
  -3 -12   0  192.58    8.10
  -3 -12   0  190.48    8.10
  -3 -12   0  192.68    8.00
  -3 -12   0  186.88    8.50
  -3 -12   0  194.98    8.20
  -4 -12   0    1.00    0.60
  -4 -12   0    0.20    0.60
  -4 -12   0   -0.10    0.70
  -4 -12   0    0.50    0.50
  -4 -12   0    0.30    0.60
  -4 -12   0    0.00    0.50
  -4 -12   0    0.80    0.40
   4  12   0    1.00    1.90
  -5 -12   0   11.90    1.20
  -5 -12   0   12.50    1.00
  -5 -12   0    9.30    1.70
  -5 -12   0    9.60    1.20
  -5 -12   0    9.80    1.10
  -5 -12   0   10.70    0.90
  -5 -12   0   13.00    1.20
  -5 -12   0   10.90    1.00
   5  12   0    7.40    4.40
   5  12   0   10.90    3.60
  -6 -12   0   63.09    3.00
  -6 -12   0   66.19    3.10
  -6 -12   0   61.29    2.90
  -6 -12   0   68.29    3.10
  -6 -12   0   61.89    2.80
  -6 -12   0   65.09    3.10
   6  12   0   47.90    6.80
  -7 -12   0  144.29    6.60
  -7 -12   0  155.38    6.40
  -7 -12   0  148.49    6.60
  -8 -12   0    8.10    0.90
  -8 -12   0    6.70    0.70
  -8 -12   0    7.00    0.90
  -8 -12   0    8.60    0.80
  -8 -12   0    7.30    0.90
   8  12   0    7.70    2.20
   8  12   0    6.20    5.20
  -9 -12   0   34.30    1.90
  -9 -12   0   35.50    1.80
  -9 -12   0   36.00    1.80
  -9 -12   0   35.70    1.90
   9  12   0   35.30    3.50
   9  12   0   30.30    5.40
 -10 -12   0   80.59    3.50
 -10 -12   0   79.49    3.50
 -10 -12   0   75.49    3.70
  10  12   0   65.09    9.10
  10  12   0   78.39    4.60
 -11 -12   0   25.60    1.50
 -11 -12   0   26.70    1.30
 -11 -12   0   26.30    1.30
  11  12   0   24.70    2.40
  11  12   0   25.10    2.40
 -12 -12   0   44.40    2.00
 -12 -12   0   44.20    2.10
  12  12   0   42.50    2.50
   9 -13   0   18.40    1.10
   9 -13   0   19.80    1.10
   8 -13   0   37.20    1.80
   8 -13   0   37.30    1.80
   8 -13   0   37.80    1.90
   8 -13   0   36.10    1.80
   7 -13   0    6.00    0.80
   7 -13   0    5.10    0.60
   7 -13   0    4.20    0.60
   7 -13   0    4.60    0.70
   6 -13   0  177.78    7.70
   6 -13   0  169.08    7.40
   6 -13   0  173.98    7.20
   6 -13   0  170.78    7.30
   6 -13   0  177.18    7.30
   6 -13   0  174.68    7.20
   5 -13   0   69.29    3.30
   5 -13   0   72.59    3.30
   5 -13   0   70.99    3.30
   5 -13   0   76.69    3.40
   5 -13   0   70.69    3.50
   5 -13   0   78.69    3.60
   4 -13   0   16.70    1.20
   4 -13   0   15.60    1.30
   4 -13   0   16.70    1.50
   4 -13   0   15.00    1.40
   4 -13   0   17.70    1.10
   4 -13   0   15.40    1.30
   4 -13   0   16.20    1.20
   3 -13   0    2.40    0.70
   3 -13   0    1.10    1.00
   3 -13   0    2.30    0.60
   3 -13   0    0.90    0.60
   3 -13   0    2.70    0.70
   2 -13   0   13.50    1.30
   2 -13   0   13.50    1.30
   2 -13   0   12.20    1.10
   2 -13   0   12.50    1.10
   2 -13   0   12.40    1.40
   2 -13   0   11.60    1.00
   1 -13   0   17.40    1.30
   1 -13   0   13.80    1.40
   1 -13   0   17.40    1.70
   1 -13   0   18.10    1.20
   1 -13   0   15.50    1.40
   1 -13   0   16.90    1.30
   1 -13   0   17.10    1.50
   1 -13   0   15.90    1.20
   0 -13   0   55.79    2.80
   0 -13   0   54.19    2.90
   0 -13   0   55.29    2.60
   0 -13   0   55.29    2.70
   0 -13   0   54.99    2.90
   0 -13   0   56.79    2.90
   0 -13   0   54.49    2.70
   0 -13   0   54.39    2.60
  -1 -13   0  266.97   10.80
  -1 -13   0  270.57   10.70
  -1 -13   0  264.97   10.60
  -1 -13   0  270.97   10.90
  -1 -13   0  260.97   10.70
  -1 -13   0  263.57   10.70
  -1 -13   0  263.37   10.60
   1  13   0  217.68   13.60
   1  13   0  225.68   11.50
  -2 -13   0   26.60    1.60
  -2 -13   0   28.40    1.70
  -2 -13   0   26.40    1.50
  -2 -13   0   26.00    1.80
  -2 -13   0   29.50    1.80
  -2 -13   0   27.10    1.90
  -2 -13   0   28.80    1.80
  -3 -13   0   54.89    2.70
  -3 -13   0   51.79    2.80
  -3 -13   0   52.29    2.60
  -3 -13   0   55.29    2.70
  -3 -13   0   54.69    2.50
  -3 -13   0   52.89    2.80
   3  13   0   55.59    4.00
  -4 -13   0  311.27   13.10
  -4 -13   0  325.67   13.10
  -4 -13   0  312.97   12.90
  -4 -13   0  327.67   12.90
  -4 -13   0  323.87   13.00
  -4 -13   0  317.97   13.00
  -4 -13   0  318.97   13.00
   4  13   0  300.57   15.30
  -5 -13   0  261.37   11.10
  -5 -13   0  280.07   11.50
  -5 -13   0  271.47   11.30
  -5 -13   0  272.37   11.20
  -5 -13   0  278.27   11.20
  -5 -13   0  274.87   11.30
   5  13   0  232.88   14.50
  -6 -13   0    1.50    0.60
  -6 -13   0    1.80    0.70
  -6 -13   0    1.80    0.50
  -6 -13   0    1.60    0.40
  -6 -13   0    1.00    0.70
  -6 -13   0    1.50    0.50
   6  13   0    1.70    3.60
  -7 -13   0   36.00    1.90
  -7 -13   0   36.10    1.80
  -7 -13   0   35.60    2.00
  -7 -13   0   38.50    1.90
  -7 -13   0   38.10    2.00
  -8 -13   0    7.30    0.80
  -8 -13   0    6.60    0.70
  -8 -13   0    7.20    0.70
  -8 -13   0    5.20    0.70
  -8 -13   0    7.00    0.80
   8  13   0    3.70    3.90
  -9 -13   0   22.40    1.30
  -9 -13   0   23.70    1.40
  -9 -13   0   25.70    1.70
  -9 -13   0   22.90    1.70
  -9 -13   0   26.10    1.80
   9  13   0   26.00    6.90
   9  13   0   27.90    3.00
 -10 -13   0    5.20    0.60
 -10 -13   0    5.10    0.70
 -10 -13   0    6.10    0.60
 -10 -13   0    6.90    0.60
  10  13   0    4.20    1.50
  10  13   0    8.40    2.30
 -11 -13   0   22.30    1.70
 -11 -13   0   21.60    1.10
  11  13   0   22.10    1.90
  11  13   0   19.30    2.00
   8 -14   0    2.70    0.50
   8 -14   0    2.50    0.40
   8 -14   0    1.60    0.40
   8 -14   0    1.80    0.50
   7 -14   0    4.90    0.50
   7 -14   0    4.10    0.60
   7 -14   0    4.80    0.80
   7 -14   0    5.30    0.60
   7 -14   0    4.90    0.60
   6 -14   0    2.20    0.50
   6 -14   0    1.40    0.40
   6 -14   0    1.30    0.80
   6 -14   0    0.80    0.50
   6 -14   0    1.60    0.50
   6 -14   0    1.10    0.70
  -6  14   0    0.10    0.50
   5 -14   0   22.60    1.40
   5 -14   0   24.30    1.60
   5 -14   0   21.40    1.40
   5 -14   0   21.00    1.30
   5 -14   0   22.60    1.60
   4 -14   0   63.99    3.00
   4 -14   0   66.19    3.10
   4 -14   0   65.69    2.80
   4 -14   0   62.19    2.90
   4 -14   0   59.49    2.90
   4 -14   0   66.39    3.20
   4 -14   0   63.59    3.40
   3 -14   0   13.70    1.10
   3 -14   0   15.30    1.30
   3 -14   0   12.60    1.20
   3 -14   0   14.70    1.30
   3 -14   0   13.00    1.10
   3 -14   0   13.00    0.90
   2 -14   0   68.39    3.20
   2 -14   0   68.99    3.00
   2 -14   0   67.09    3.30
   2 -14   0   65.19    3.10
   2 -14   0   69.19    3.10
   2 -14   0   64.49    3.30
   1 -14   0   27.40    1.80
   1 -14   0   22.90    1.70
   1 -14   0   25.30    1.40
   1 -14   0   24.10    1.50
   1 -14   0   24.90    1.50
   1 -14   0   21.00    1.90
   1 -14   0   24.50    1.60
   0 -14   0    8.40    1.00
   0 -14   0    8.40    1.10
   0 -14   0    8.50    0.80
   0 -14   0    7.40    0.80
   0 -14   0    6.90    0.80
   0 -14   0    7.00    0.70
   0 -14   0    6.60    1.00
  -1 -14   0   10.40    1.20
  -1 -14   0   12.40    1.00
  -1 -14   0   11.10    0.90
  -1 -14   0    9.80    1.10
  -1 -14   0   12.00    1.20
  -1 -14   0   13.30    1.20
  -1 -14   0   11.70    1.30
  -2 -14   0  118.19    5.10
  -2 -14   0  111.99    5.00
  -2 -14   0  119.99    5.20
  -2 -14   0  117.29    5.00
  -2 -14   0  117.19    5.10
  -2 -14   0  111.09    5.10
  -3 -14   0   71.79    3.20
  -3 -14   0   71.99    3.30
  -3 -14   0   69.39    3.40
  -3 -14   0   70.19    3.40
  -3 -14   0   68.29    3.20
  -3 -14   0   71.69    3.30
  -4 -14   0    4.40    0.60
  -4 -14   0    3.90    0.60
  -4 -14   0    3.60    0.70
  -4 -14   0    3.50    0.70
  -4 -14   0    3.70    0.80
  -4 -14   0    3.70    0.80
   4  14   0    0.40    3.50
  -5 -14   0   24.70    1.60
  -5 -14   0   25.80    1.40
  -5 -14   0   24.10    1.40
  -5 -14   0   26.70    1.70
  -5 -14   0   25.30    1.80
  -5 -14   0   25.40    1.40
  -5 -14   0   25.90    1.60
   5  14   0   26.90    4.90
  -6 -14   0   34.10    1.70
  -6 -14   0   34.20    1.90
  -6 -14   0   35.60    1.70
  -6 -14   0   34.70    1.70
  -6 -14   0   33.90    2.10
  -6 -14   0   36.40    1.90
   6  14   0   21.10    4.30
  -7 -14   0   23.50    1.30
  -7 -14   0   22.70    1.50
  -7 -14   0   23.80    1.30
  -7 -14   0   23.30    1.20
  -7 -14   0   24.20    1.40
   7  14   0   11.70    3.90
  -8 -14   0   94.09    4.10
  -8 -14   0   94.39    4.20
  -8 -14   0   98.69    4.10
  -8 -14   0   97.19    4.10
  -9 -14   0   -0.20    0.40
  -9 -14   0    0.30    0.30
   9  14   0    0.50    2.70
 -10 -14   0    7.10    0.70
  10  14   0    4.90    1.50
   6 -15   0    0.50    0.40
   6 -15   0    0.20    0.50
   6 -15   0    0.80    0.50
   6 -15   0    0.30    0.40
   5 -15   0    5.60    1.20
   5 -15   0    7.30    0.80
   5 -15   0    6.90    0.80
   5 -15   0    6.90    0.90
   5 -15   0    7.60    0.70
   5 -15   0    7.30    0.90
   4 -15   0   10.60    0.70
   4 -15   0   10.30    0.90
   4 -15   0    7.80    1.00
   4 -15   0    9.20    0.90
   4 -15   0    8.80    1.10
   4 -15   0   10.00    0.90
   3 -15   0    3.40    0.60
   3 -15   0    3.70    0.50
   3 -15   0    3.90    0.70
   3 -15   0    2.40    0.60
   3 -15   0    2.50    0.70
   3 -15   0    3.30    0.80
   2 -15   0    9.10    1.00
   2 -15   0    9.30    0.90
   2 -15   0    8.90    1.10
   2 -15   0    9.60    1.00
   2 -15   0   10.60    1.00
   2 -15   0   10.30    0.80
   1 -15   0   81.69    5.00
   1 -15   0   98.29    4.20
   1 -15   0   99.69    4.10
   1 -15   0   90.69    4.20
   1 -15   0   96.69    4.20
   1 -15   0   96.89    4.50
   0 -15   0    4.20    0.50
   0 -15   0    3.20    0.70
   0 -15   0    3.90    0.50
   0 -15   0    4.30    0.70
   0 -15   0    4.10    0.80
   0 -15   0    4.70    0.70
  -1 -15   0   13.60    1.20
  -1 -15   0   15.50    1.00
  -1 -15   0   17.90    1.30
  -1 -15   0   16.20    1.00
  -1 -15   0   15.20    1.40
  -1 -15   0   14.50    1.30
  -2 -15   0   78.49    3.50
  -2 -15   0   79.59    3.70
  -2 -15   0   79.79    3.80
  -2 -15   0   81.39    3.70
  -2 -15   0   79.39    3.60
  -2 -15   0   80.09    3.50
  -3 -15   0    3.20    0.50
  -3 -15   0    2.60    0.80
  -3 -15   0    4.50    0.50
  -3 -15   0    3.10    0.60
  -3 -15   0    4.00    0.70
   3  15   0    5.90    3.60
  -4 -15   0    4.10    1.20
  -4 -15   0    3.30    0.80
  -4 -15   0    5.50    0.60
  -4 -15   0    4.80    0.70
  -4 -15   0    4.50    0.70
  -4 -15   0    3.50    0.50
   4  15   0    5.00    4.10
  -5 -15   0   29.40    1.90
  -5 -15   0   33.90    1.90
  -5 -15   0   34.90    1.70
  -5 -15   0   31.10    1.80
  -5 -15   0   32.50    1.60
  -5 -15   0   32.50    1.80
   5  15   0   17.40    5.40
  -6 -15   0   28.00    1.50
  -6 -15   0   27.70    1.40
  -6 -15   0   25.60    1.60
  -6 -15   0   27.70    1.40
  -6 -15   0   28.20    1.30
   6  15   0   14.80    4.20
  -7 -15   0   16.10    0.90
  -7 -15   0   16.30    1.00
  -7 -15   0   17.10    1.10
  -7 -15   0   16.80    1.10
   7  15   0    6.90    4.00
  -8 -15   0   21.10    1.30
  -8 -15   0   24.20    1.30
  -8 -15   0   21.10    1.20
  -8 -15   0   24.70    1.30
   8  15   0   15.80    3.70
  -9 -15   0   88.79    3.80
   4 -16   0    0.00    0.40
   4 -16   0    0.20    0.40
   4 -16   0    0.00    0.40
   3 -16   0    8.10    0.80
   3 -16   0    8.80    0.90
   3 -16   0   10.80    0.70
   3 -16   0    8.30    0.80
   3 -16   0   10.30    1.00
   2 -16   0    1.30    0.30
   2 -16   0    1.30    0.50
   2 -16   0    1.00    0.50
   2 -16   0    0.70    0.40
   2 -16   0    0.20    0.60
   1 -16   0    0.40    0.40
   1 -16   0    0.80    0.50
   1 -16   0    0.70    0.30
   1 -16   0    0.30    0.50
   1 -16   0   -0.20    0.60
   0 -16   0   64.59    2.80
   0 -16   0   62.39    3.00
   0 -16   0   64.49    2.90
   0 -16   0   64.99    2.80
   0 -16   0   65.49    2.90
   0 -16   0   58.69    2.90
  -1 -16   0    1.90    0.40
  -1 -16   0    1.80    0.40
  -1 -16   0    1.50    0.60
  -1 -16   0    2.50    0.60
  -1 -16   0    1.90    0.60
  -1 -16   0    2.50    0.70
  -2 -16   0  171.98    7.00
  -2 -16   0  174.18    7.10
  -2 -16   0  175.38    7.00
  -2 -16   0  161.68    7.10
  -2 -16   0  168.58    7.10
  -2 -16   0  168.48    7.20
  -3 -16   0    0.40    0.30
  -3 -16   0    0.70    0.50
  -3 -16   0   -0.20    0.30
  -3 -16   0    0.00    0.50
  -3 -16   0   -0.10    0.60
  -3 -16   0    0.10    0.60
  -4 -16   0    3.00    0.40
  -4 -16   0    3.60    0.70
  -4 -16   0    2.30    0.60
  -4 -16   0    3.50    0.60
  -4 -16   0    3.00    0.70
  -4 -16   0    3.40    0.40
   4  16   0    0.70    3.70
  -5 -16   0    4.60    0.60
  -5 -16   0    4.00    0.40
  -5 -16   0    4.20    0.60
  -5 -16   0    5.40    0.50
   5  16   0    3.30    3.30
  -6 -16   0    7.80    0.80
  -6 -16   0    6.80    0.80
  -6 -16   0    7.90    0.60
  -6 -16   0    8.10    0.70
   6  16   0    2.70    4.80
  -7 -16   0    3.10    0.50
  -7 -16   0    1.70    0.40
  -7 -16   0    2.30    0.30
   7  16   0    1.20    4.70
   2 -17   0    0.30    0.40
   2 -17   0    0.40    0.40
   2 -17   0   -0.40    0.30
   2 -17   0    0.50    0.20
   1 -17   0    3.70    0.50
   1 -17   0    5.20    0.50
   1 -17   0    4.00    0.60
   1 -17   0    4.90    0.60
   0 -17   0   35.80    1.70
   0 -17   0   35.70    1.80
   0 -17   0   35.50    2.00
   0 -17   0   34.80    1.80
  -1 -17   0   49.30    2.00
  -1 -17   0   42.40    2.10
  -1 -17   0   42.80    2.30
  -1 -17   0   48.00    2.20
  -1 -17   0   46.90    2.00
  -2 -17   0   55.69    2.50
  -2 -17   0   54.49    2.50
  -2 -17   0   57.79    2.40
  -2 -17   0   55.79    2.40
  -2 -17   0   51.59    2.60
  -3 -17   0   30.10    1.70
  -3 -17   0   26.50    1.60
  -3 -17   0   29.40    1.40
  -3 -17   0   28.90    1.50
  -4 -17   0    7.30    0.80
  -4 -17   0    8.50    0.60
  -4 -17   0    8.70    0.60
  -4 -17   0    8.90    0.80
  -4 -17   1    2.40    0.30
  -4 -17   1    2.10    0.40
  -4 -17   1    1.70    0.30
  -4 -17   1    2.50    0.50
  -3 -17   1   19.20    1.10
  -3 -17   1   18.50    1.00
  -3 -17   1   18.80    1.30
  -3 -17   1   17.80    0.90
  -2 -17   1   11.70    0.70
  -2 -17   1   11.40    0.70
  -2 -17   1   12.30    1.00
  -2 -17   1   11.70    1.10
  -2 -17   1   10.40    0.90
  -1 -17   1    7.70    0.80
  -1 -17   1   10.30    0.80
  -1 -17   1    9.80    0.70
  -1 -17   1   10.40    0.80
  -1 -17   1   10.00    0.60
   0 -17   1    0.60    0.50
   0 -17   1    0.20    0.50
   0 -17   1   -0.60    0.50
   0 -17   1    0.80    0.40
   1 -17   1   44.90    2.00
   1 -17   1   40.70    2.10
   1 -17   1   46.00    1.90
   1 -17   1   44.20    2.10
   2 -17   1   13.10    0.80
   2 -17   1    9.50    0.80
   2 -17   1   12.00    0.70
   2 -17   1   10.40    0.90
  -7 -16   1   17.70    1.10
  -7 -16   1   20.60    1.10
  -7 -16   1   20.00    1.00
   6  16  -1   21.00    4.30
  -6 -16   1   27.00    1.20
  -6 -16   1   28.30    1.60
  -6 -16   1   26.70    1.30
  -6 -16   1   25.70    1.50
   5  16  -1    8.10    3.70
  -5 -16   1    9.10    0.70
  -5 -16   1    7.30    0.60
  -5 -16   1    8.80    0.80
  -5 -16   1    7.50    1.10
  -5 -16   1    8.50    0.90
  -4 -16   1    0.50    0.40
  -4 -16   1    0.20    0.50
  -4 -16   1    0.20    0.80
  -4 -16   1    0.40    0.30
  -4 -16   1    0.80    0.30
  -3 -16   1    4.20    0.50
  -3 -16   1    3.20    0.60
  -3 -16   1    3.90    0.40
  -3 -16   1    4.20    0.60
  -3 -16   1    4.20    0.70
  -3 -16   1    3.30    0.70
  -2 -16   1   26.60    1.30
  -2 -16   1   26.50    1.60
  -2 -16   1   26.20    1.50
  -2 -16   1   27.60    1.50
  -2 -16   1   26.60    1.30
  -2 -16   1   23.60    1.60
  -1 -16   1   22.10    1.50
  -1 -16   1   25.20    1.20
  -1 -16   1   23.50    1.40
  -1 -16   1   23.80    1.60
  -1 -16   1   25.20    1.40
  -1 -16   1   23.00    1.20
   0 -16   1    8.50    0.90
   0 -16   1    8.80    0.90
   0 -16   1    9.90    1.00
   0 -16   1    9.30    0.70
   0 -16   1    9.20    0.70
   0 -16   1    9.20    0.90
   1 -16   1   23.60    1.20
   1 -16   1   22.00    1.30
   1 -16   1   22.40    1.40
   1 -16   1   23.70    1.50
   1 -16   1   21.00    1.40
   2 -16   1   37.00    1.90
   2 -16   1   38.10    1.90
   2 -16   1   40.20    1.80
   2 -16   1   38.70    2.00
   2 -16   1   39.00    1.90
   3 -16   1   11.50    1.10
   3 -16   1   15.20    0.80
   3 -16   1   14.70    1.10
   3 -16   1   15.90    1.00
   3 -16   1   14.30    1.00
   4 -16   1    3.60    0.50
   4 -16   1    4.00    0.50
   4 -16   1    4.80    0.50
   5 -16   1    4.30    0.50
   5 -16   1    6.50    0.60
   5 -16   1    3.90    0.50
   8  15  -1    8.10    3.70
  -8 -15   1    9.70    0.70
  -8 -15   1   10.10    0.80
  -8 -15   1   10.80    0.90
  -7 -15   1   93.79    4.00
  -7 -15   1   99.29    4.10
  -7 -15   1   93.89    4.10
  -7 -15   1   94.99    4.00
  -7 -15   1   95.39    4.10
   6  15  -1    5.80    3.70
  -6 -15   1    4.10    0.40
  -6 -15   1    4.60    0.50
  -6 -15   1    3.60    1.00
  -6 -15   1    3.10    0.60
  -6 -15   1    4.30    0.60
  -6 -15   1    5.10    0.60
   5  15  -1   -2.60    4.10
  -5 -15   1    1.70    0.70
  -5 -15   1    2.20    0.40
  -5 -15   1    1.50    0.60
  -5 -15   1    1.90    0.40
  -5 -15   1    0.60    0.70
   4  15  -1   17.60    7.40
  -4 -15   1   31.90    2.00
  -4 -15   1   29.00    1.70
  -4 -15   1   31.70    1.50
  -4 -15   1   31.60    1.60
  -4 -15   1   29.20    2.30
  -4 -15   1   32.40    1.70
  -3 -15   1   14.50    1.00
  -3 -15   1   13.40    0.90
  -3 -15   1   14.20    1.20
  -3 -15   1   13.70    1.20
  -3 -15   1   15.40    1.50
  -3 -15   1   13.80    1.40
  -2 -15   1  130.49    5.60
  -2 -15   1  131.69    5.40
  -2 -15   1  122.19    5.60
  -2 -15   1  130.49    5.60
  -2 -15   1  128.79    5.40
  -2 -15   1  134.39    5.70
  -1 -15   1   60.79    3.00
  -1 -15   1   60.59    2.80
  -1 -15   1   61.99    3.00
  -1 -15   1   66.59    3.10
  -1 -15   1   65.19    2.80
  -1 -15   1   62.59    3.00
   0 -15   1   30.80    1.80
   0 -15   1   30.60    1.80
   0 -15   1   33.10    1.60
   0 -15   1   31.50    1.90
   0 -15   1   31.10    1.60
   0 -15   1   31.70    1.80
   1 -15   1   11.70    0.80
   1 -15   1    9.60    1.50
   1 -15   1   10.10    1.10
   1 -15   1   12.30    1.10
   1 -15   1   11.60    1.00
   2 -15   1   -0.30    0.50
   2 -15   1    0.10    0.30
   2 -15   1    0.10    0.50
   2 -15   1    0.90    0.60
   2 -15   1    1.00    0.80
   2 -15   1    0.20    0.50
   3 -15   1    3.30    0.60
   3 -15   1    1.70    0.50
   3 -15   1    1.80    0.50
   3 -15   1    2.60    0.80
   3 -15   1    3.10    0.80
   3 -15   1    3.00    0.40
   4 -15   1   21.20    1.60
   4 -15   1   26.40    1.30
   4 -15   1   23.70    1.40
   4 -15   1   26.10    1.50
   4 -15   1   25.70    1.60
   4 -15   1   23.30    1.40
   5 -15   1    5.40    0.70
   5 -15   1    5.50    1.00
   5 -15   1    7.10    0.80
   5 -15   1    6.30    1.00
   5 -15   1    7.50    0.70
   5 -15   1    8.00    0.80
   6 -15   1    1.70    0.40
   6 -15   1    1.60    0.50
   6 -15   1    1.70    0.50
   6 -15   1    1.70    0.50
 -10 -14   1    8.60    0.70
 -10 -14   1   10.00    0.70
   9  14  -1    0.30    2.00
  -9 -14   1    0.50    0.40
  -9 -14   1   -0.10    0.50
   8  14  -1    5.30    3.70
  -8 -14   1    6.20    0.60
  -8 -14   1    5.80    0.70
  -8 -14   1    7.50    0.70
  -8 -14   1    6.50    0.70
   7  14  -1    8.10    5.40
  -7 -14   1    6.40    0.60
  -7 -14   1    6.60    0.80
  -7 -14   1    5.80    0.90
  -7 -14   1    6.90    0.80
  -7 -14   1    5.10    0.90
  -6 -14   1   29.10    1.80
  -6 -14   1   27.80    1.70
  -6 -14   1   27.90    1.60
  -6 -14   1   28.80    1.50
  -6 -14   1   28.40    1.50
  -6 -14   1   28.90    1.40
  -5 -14   1  198.88    8.20
  -5 -14   1  199.58    8.00
  -5 -14   1  189.28    8.00
  -5 -14   1  193.68    8.10
  -5 -14   1  191.48    8.10
  -5 -14   1  195.68    8.20
   4  14  -1   95.89    8.80
  -4 -14   1  109.59    4.70
  -4 -14   1  110.09    4.70
  -4 -14   1  111.89    4.80
  -4 -14   1  116.49    4.90
  -4 -14   1  112.29    4.80
  -4 -14   1  100.99    4.90
  -3 -14   1   57.39    2.80
  -3 -14   1   56.29    2.90
  -3 -14   1   60.39    2.80
  -3 -14   1   56.69    2.60
  -3 -14   1   53.19    2.80
  -3 -14   1   56.29    2.60
  -2 -14   1    0.10    0.60
  -2 -14   1   -0.10    0.50
  -2 -14   1    0.60    0.40
  -2 -14   1   -0.20    0.60
  -2 -14   1    0.40    0.40
  -2 -14   1   -0.80    0.60
  -1 -14   1  144.19    6.10
  -1 -14   1  137.79    6.00
  -1 -14   1  139.79    6.00
  -1 -14   1  137.89    5.80
  -1 -14   1  136.19    6.10
  -1 -14   1  137.99    5.80
  -1 -14   1  135.19    6.00
   0 -14   1  389.86   16.30
   0 -14   1  417.26   16.60
   0 -14   1  398.96   16.40
   0 -14   1  405.46   16.40
   0 -14   1  389.56   16.50
   0 -14   1  407.06   16.20
   0 -14   1  410.06   16.20
   1 -14   1   22.00    1.60
   1 -14   1   20.60    1.50
   1 -14   1   20.50    1.40
   1 -14   1   21.20    1.60
   1 -14   1   20.50    1.40
   1 -14   1   23.30    1.80
   1 -14   1   20.90    1.20
   2 -14   1   10.30    1.10
   2 -14   1   10.60    0.90
   2 -14   1   13.20    1.20
   2 -14   1    9.90    1.00
   2 -14   1   12.90    1.30
   2 -14   1   10.70    1.10
   3 -14   1    2.00    0.70
   3 -14   1    2.50    0.50
   3 -14   1    3.10    0.80
   3 -14   1    2.30    0.60
   3 -14   1    2.10    0.50
   3 -14   1    2.30    0.50
   4 -14   1   37.70    2.10
   4 -14   1   35.50    1.90
   4 -14   1   35.80    2.20
   4 -14   1   38.70    2.00
   4 -14   1   38.80    2.10
   4 -14   1   41.20    1.80
   4 -14   1   40.00    2.00
   5 -14   1    0.90    0.50
   5 -14   1    1.40    0.50
   5 -14   1    0.30    0.80
   5 -14   1    1.30    0.50
   5 -14   1   -0.10    0.60
   5 -14   1   -0.20    0.90
   6 -14   1   16.40    1.10
   6 -14   1   18.00    1.30
   6 -14   1   16.30    1.10
   6 -14   1   15.60    1.10
   6 -14   1   16.60    1.10
   6 -14   1   16.90    1.40
   7 -14   1   35.10    1.70
   7 -14   1   37.60    1.80
   7 -14   1   36.00    1.80
   7 -14   1   35.30    1.70
   7 -14   1   29.30    2.70
   8 -14   1   51.69    2.30
   8 -14   1   52.29    2.30
   8 -14   1   52.19    2.30
   8 -14   1   52.09    2.30
  11  13  -1    7.20    1.00
 -11 -13   1    9.00    0.60
  10  13  -1    4.50    1.30
  10  13  -1    1.10    1.50
 -10 -13   1    3.70    0.50
 -10 -13   1    2.80    0.40
 -10 -13   1    1.80    0.50
 -10 -13   1    2.70    0.50
   9  13  -1    0.30    3.00
  -9 -13   1    1.40    0.60
  -9 -13   1    0.00    0.40
  -9 -13   1    0.90    0.40
  -9 -13   1    1.10    0.50
  -9 -13   1    1.20    0.40
   8  13  -1   34.20    5.70
  -8 -13   1   41.40    2.00
  -8 -13   1   39.90    1.90
  -8 -13   1   42.40    1.90
  -8 -13   1   39.80    2.10
  -8 -13   1   40.80    2.00
   7  13  -1   -0.40    3.50
  -7 -13   1    2.70    0.50
  -7 -13   1    3.50    0.80
  -7 -13   1    2.60    0.50
  -7 -13   1    3.20    0.70
  -7 -13   1    3.50    0.40
  -7 -13   1    3.60    0.50
  -7 -13   1    3.50    0.60
   6  13  -1   26.80    6.10
  -6 -13   1   44.10    2.30
  -6 -13   1   39.90    2.00
  -6 -13   1   43.70    2.20
  -6 -13   1   44.90    2.30
  -6 -13   1   43.90    2.10
  -6 -13   1   42.10    2.10
   5  13  -1    2.20    3.70
  -5 -13   1    1.50    0.60
  -5 -13   1    1.20    0.40
  -5 -13   1    0.80    0.70
  -5 -13   1    0.50    0.50
  -5 -13   1    0.40    0.50
  -5 -13   1    0.30    0.90
   4  13  -1   58.89    6.70
  -4 -13   1   69.09    3.40
  -4 -13   1   69.69    3.20
  -4 -13   1   70.89    3.30
  -4 -13   1   65.29    3.10
  -4 -13   1   71.09    3.40
  -4 -13   1   65.69    3.20
  -4 -13   1   69.69    3.10
  -3 -13   1    6.50    0.80
  -3 -13   1    6.60    0.90
  -3 -13   1    7.50    1.00
  -3 -13   1    6.70    0.70
  -3 -13   1    6.40    0.90
  -3 -13   1    7.10    0.70
  -2 -13   1   82.39    3.70
  -2 -13   1   86.39    4.00
  -2 -13   1   82.19    3.90
  -2 -13   1   86.69    3.80
  -2 -13   1   83.19    3.90
  -2 -13   1   81.59    4.00
  -2 -13   1   81.09    3.70
  -1 -13   1   12.10    1.20
  -1 -13   1   14.00    1.30
  -1 -13   1   14.70    1.40
  -1 -13   1   12.30    1.00
  -1 -13   1   12.90    1.40
  -1 -13   1   12.20    1.00
  -1 -13   1   12.60    1.20
   0 -13   1    3.80    0.70
   0 -13   1    4.50    0.60
   0 -13   1    3.10    0.80
   0 -13   1    3.80    0.80
   0 -13   1    4.40    0.80
   0 -13   1    3.40    0.60
   0 -13   1    3.60    0.70
   1 -13   1  142.39    5.70
   1 -13   1  130.19    5.70
   1 -13   1  134.19    5.90
   1 -13   1  131.29    5.80
   1 -13   1  128.69    5.90
   1 -13   1  135.19    6.00
   1 -13   1  132.69    5.70
   2 -13   1  274.87   11.70
   2 -13   1  291.17   11.80
   2 -13   1  276.87   11.60
   2 -13   1  284.47   11.60
   2 -13   1  283.77   11.50
   2 -13   1  278.97   11.70
   3 -13   1    3.50    0.70
   3 -13   1    2.30    0.60
   3 -13   1    3.30    0.60
   3 -13   1    2.90    0.70
   3 -13   1    4.10    1.10
   4 -13   1   37.60    2.10
   4 -13   1   33.10    2.10
   4 -13   1   38.30    1.80
   4 -13   1   34.90    1.90
   4 -13   1   37.00    2.00
   4 -13   1   34.50    1.90
   4 -13   1   35.40    1.90
   5 -13   1    8.00    0.90
   5 -13   1    9.60    1.00
   5 -13   1    8.40    0.90
   5 -13   1    8.50    1.00
   5 -13   1    9.00    1.10
   5 -13   1    7.40    0.80
   6 -13   1    2.00    0.50
   6 -13   1    4.20    0.60
   6 -13   1    3.40    0.60
   6 -13   1    2.70    0.50
   6 -13   1    2.80    1.00
  -7  13  -1    0.00    0.90
   7 -13   1    1.80    0.70
   7 -13   1    0.90    0.70
   7 -13   1    1.20    0.40
   7 -13   1    1.50    0.60
   7 -13   1    1.90    0.80
  -8  13  -1   -0.60    0.50
   8 -13   1   -0.20    0.40
   8 -13   1   -0.40    0.40
   8 -13   1    0.00    0.40
   8 -13   1   -0.20    0.30
  -9  13  -1    0.70    0.60
   9 -13   1    2.90    0.50
   9 -13   1    0.90    0.50
   9 -13   1    2.30    0.50
   9 -13   1    3.00    0.40
  12  12  -1    7.20    0.70
  12  12  -1    5.30    0.90
 -12 -12   1    7.30    0.60
  11  12  -1   80.39    4.20
  11  12  -1   85.19    4.20
 -11 -12   1   81.99    3.70
 -11 -12   1   86.79    3.60
  10  12  -1    0.60    2.00
  10  12  -1    2.80    1.40
 -10 -12   1    1.30    0.40
 -10 -12   1    1.50    0.40
 -10 -12   1    1.20    0.40
 -10 -12   1    1.20    0.50
   9  12  -1    7.20    3.90
   9  12  -1    6.10    1.90
  -9 -12   1    6.40    0.70
  -9 -12   1    6.30    0.70
  -9 -12   1    6.70    0.80
  -9 -12   1    6.70    0.70
  -9 -12   1    7.40    0.80
   8  12  -1   -5.10    3.80
  -8 -12   1    1.30    0.40
  -8 -12   1    1.60    0.60
  -8 -12   1    1.50    0.40
  -8 -12   1    1.30    0.40
  -8 -12   1    1.40    0.50
  -8 -12   1    1.10    0.60
   7  12  -1    5.50    3.50
  -7 -12   1   15.00    1.10
  -7 -12   1   15.10    1.20
  -7 -12   1   13.10    1.20
  -7 -12   1   13.80    1.00
  -7 -12   1   15.20    1.20
  -7 -12   1   14.10    1.10
  -7 -12   1   12.50    1.20
  -7 -12   1   15.20    1.00
   6  12  -1   16.30    4.10
  -6 -12   1   23.80    1.40
  -6 -12   1   23.70    1.60
  -6 -12   1   24.70    1.60
  -6 -12   1   21.70    1.40
  -6 -12   1   23.90    1.40
  -6 -12   1   22.80    1.30
  -6 -12   1   24.20    1.50
   5  12  -1   81.09    7.60
  -5 -12   1   75.79    4.50
  -5 -12   1   82.19    3.80
  -5 -12   1   85.09    3.70
  -5 -12   1   87.09    3.90
  -5 -12   1   88.09    3.90
  -5 -12   1   86.79    3.80
  -5 -12   1   86.39    3.90
   4  12  -1    1.80    2.50
   4  12  -1   -0.90    3.50
  -4 -12   1    0.80    0.70
  -4 -12   1   -0.10    0.40
  -4 -12   1    0.70    0.60
  -4 -12   1   -0.30    0.40
  -4 -12   1    0.90    0.60
  -4 -12   1    1.40    0.80
  -4 -12   1    0.20    1.30
  -4 -12   1    0.30    0.50
  -3 -12   1   63.49    2.90
  -3 -12   1   63.09    3.10
  -3 -12   1   55.89    3.50
  -3 -12   1   64.29    3.00
  -3 -12   1   62.29    2.90
  -3 -12   1   63.49    3.10
  -3 -12   1   63.79    3.10
   2  12  -1    7.70    1.70
   2  12  -1    8.00    4.60
  -2 -12   1   11.90    1.00
  -2 -12   1   11.40    1.00
  -2 -12   1   10.50    1.30
  -2 -12   1   10.40    1.20
  -2 -12   1   11.60    1.50
  -2 -12   1   12.20    1.40
  -2 -12   1   11.60    1.20
  -2 -12   1   12.90    1.20
   1  12  -1   12.20    1.50
   1  12  -1    6.00    3.70
  -1 -12   1   11.60    1.30
  -1 -12   1   11.30    1.30
  -1 -12   1   14.00    1.20
  -1 -12   1   11.50    1.00
  -1 -12   1   11.70    1.10
  -1 -12   1   12.60    1.20
  -1 -12   1   12.10    1.00
   0  12  -1  151.08    9.20
   0  12  -1  174.48    7.70
   0 -12   1  180.88    7.60
   0 -12   1  180.68    7.40
   0 -12   1  177.08    7.50
   0 -12   1  184.68    7.50
   0 -12   1  178.48    7.70
   0 -12   1  183.08    7.70
   0 -12   1  184.18    7.40
   0 -12   1  179.98    7.60
  -1  12  -1  113.89    7.90
   1 -12   1  119.89    5.40
   1 -12   1  125.69    5.20
   1 -12   1  119.49    5.20
   1 -12   1  120.09    5.40
   1 -12   1  121.89    5.20
   1 -12   1  120.29    5.20
   1 -12   1  122.09    5.50
  -2  12  -1    5.90    4.80
   2 -12   1    7.40    0.90
   2 -12   1    7.00    0.80
   2 -12   1    7.20    1.00
   2 -12   1    9.00    0.90
   2 -12   1    8.40    1.10
   2 -12   1    8.00    0.80
   3 -12   1    0.90    0.50
   3 -12   1    0.00    0.70
   3 -12   1    0.30    0.60
   3 -12   1    0.80    0.60
   3 -12   1   -0.30    0.60
   3 -12   1    0.80    0.50
   3 -12   1   -0.10    0.50
   4 -12   1   55.29    2.90
   4 -12   1   53.79    2.60
   4 -12   1   50.49    2.70
   4 -12   1   53.19    2.70
   4 -12   1   53.29    2.60
   4 -12   1   51.59    2.60
   4 -12   1   52.39    2.50
   5 -12   1    2.00    0.50
   5 -12   1    2.10    0.60
   5 -12   1    1.40    0.90
   5 -12   1    1.10    0.60
   5 -12   1    2.50    0.90
   5 -12   1    2.70    0.60
   6 -12   1  236.88    9.70
   6 -12   1  229.28    9.50
   6 -12   1  229.88    9.70
   6 -12   1  222.98    9.50
   6 -12   1  235.98    9.60
   6 -12   1  232.08    9.60
   7 -12   1   66.99    3.10
   7 -12   1   63.79    3.00
   7 -12   1   62.39    2.90
   7 -12   1   60.39    3.10
   7 -12   1   60.59    2.90
   7 -12   1   61.59    2.90
   8 -12   1    2.80    0.50
   8 -12   1    3.70    0.60
   8 -12   1    2.70    0.60
   8 -12   1    3.10    0.50
   9 -12   1   11.40    0.90
   9 -12   1   10.30    0.80
   9 -12   1   10.20    0.90
   9 -12   1   10.00    0.90
 -10  12  -1    0.90    0.80
  10 -12   1    2.80    0.50
  10 -12   1    2.40    0.50
  10 -12   1    2.30    0.40
  12  11  -1   32.20    2.70
  12  11  -1   41.60    2.70
 -12 -11   1   35.10    1.90
 -12 -11   1   38.60    1.80
  11  11  -1    4.20    1.40
  11  11  -1    3.10    1.30
 -11 -11   1    4.00    0.50
 -11 -11   1    3.70    0.90
 -11 -11   1    2.10    0.50
  10  11  -1   59.99    4.00
  10  11  -1   60.49    5.00
 -10 -11   1   61.09    2.80
 -10 -11   1   60.59    2.90
 -10 -11   1   60.49    2.70
 -10 -11   1   57.89    2.80
   9  11  -1   52.59    7.30
   9  11  -1   61.19    4.40
  -9 -11   1   58.79    2.90
  -9 -11   1   61.69    2.80
  -9 -11   1   59.79    2.80
  -9 -11   1   57.59    2.90
   8  11  -1   12.20    4.40
  -8 -11   1   17.70    1.40
  -8 -11   1   18.80    1.60
  -8 -11   1   20.10    1.60
  -8 -11   1   20.10    1.50
   7  11  -1    7.80    3.50
  -7 -11   1   19.50    1.30
  -7 -11   1   21.60    1.40
  -7 -11   1   19.40    1.40
  -7 -11   1   18.80    1.40
  -7 -11   1   20.20    1.40
  -7 -11   1   19.20    1.30
  -7 -11   1   18.20    1.30
   6  11  -1    4.00    6.20
   6  11  -1    2.90    3.60
  -6 -11   1    3.60    0.60
  -6 -11   1    3.60    0.50
  -6 -11   1    5.00    0.70
  -6 -11   1    4.00    1.70
  -6 -11   1    3.40    0.70
  -6 -11   1    3.50    0.70
  -6 -11   1    3.50    0.70
  -6 -11   1    4.10    0.60
   5  11  -1    7.20    5.10
   5  11  -1    5.50    3.20
  -5 -11   1    4.50    0.80
  -5 -11   1    5.10    0.60
  -5 -11   1    4.70    1.30
  -5 -11   1    4.20    0.60
  -5 -11   1    5.10    0.70
  -5 -11   1    3.70    0.70
  -5 -11   1    4.10    0.60
   4  11  -1  345.67   15.10
  -4 -11   1  363.06   13.90
  -4 -11   1  291.27   13.70
  -4 -11   1  321.17   13.50
  -4 -11   1  320.07   13.80
  -4 -11   1  329.47   13.40
  -4 -11   1  334.97   13.50
  -4 -11   1  339.97   13.70
  -4 -11   1  323.67   13.40
  -3 -11   1  177.58    7.30
  -3 -11   1  174.58    7.40
  -3 -11   1  171.28    7.20
  -3 -11   1  174.08    7.30
  -3 -11   1  179.28    7.20
  -3 -11   1  177.08    7.30
  -3 -11   1  157.68    7.50
  -3 -11   1  173.18    7.30
  -3 -11   1  169.38    7.80
   2  11  -1    9.20    1.90
   2  11  -1    3.00    3.90
  -2 -11   1   12.20    1.00
  -2 -11   1   16.30    1.30
  -2 -11   1   12.40    1.60
  -2 -11   1   12.30    1.10
  -2 -11   1   13.80    1.20
  -2 -11   1   15.30    1.20
  -2 -11   1   12.70    1.30
  -2 -11   1   13.60    1.30
   1  11  -1   37.80    2.50
   1  11  -1   27.00    4.00
  -1 -11   1   40.50    2.00
  -1 -11   1   41.50    2.40
  -1 -11   1   43.00    2.10
  -1 -11   1   40.50    2.10
  -1 -11   1   40.00    2.20
  -1 -11   1   39.10    2.20
  -1 -11   1   40.30    2.10
  -1 -11   1   42.10    2.30
  -1 -11   1   37.40    2.40
   0  11  -1    4.60    1.00
   0  11  -1    3.40    2.40
   0 -11   1    6.10    0.90
   0 -11   1    5.00    0.70
   0 -11   1    4.30    0.80
   0 -11   1    3.50    1.00
   0 -11   1    4.20    0.60
   0 -11   1    4.50    0.70
   0 -11   1    4.10    0.80
   0 -11   1    3.90    0.70
  -1  11  -1  160.98    8.40
  -1  11  -1  171.18    9.10
  -1  11  -1  173.08    7.50
   1 -11   1  171.78    7.30
   1 -11   1  184.18    7.50
   1 -11   1  177.18    7.20
   1 -11   1  172.68    7.20
   1 -11   1  173.78    7.30
   1 -11   1  177.88    7.50
   1 -11   1  171.58    7.40
  -2  11  -1   16.90    3.20
  -2  11  -1   18.10    2.20
   2 -11   1   19.60    1.30
   2 -11   1   20.10    1.30
   2 -11   1   18.90    1.20
   2 -11   1   20.40    1.60
   2 -11   1   19.70    1.50
   2 -11   1   18.10    1.50
  -3  11  -1    9.20    3.50
  -3  11  -1    8.50    3.60
   3 -11   1    9.90    1.00
   3 -11   1    8.70    1.00
   3 -11   1    9.30    1.10
   3 -11   1   10.10    1.00
   3 -11   1    8.30    1.10
   3 -11   1    8.60    1.00
  -4  11  -1   34.00    6.40
  -4  11  -1   27.90    6.60
  -4  11  -1   31.30    5.00
   4 -11   1   33.60    1.90
   4 -11   1   32.70    2.00
   4 -11   1   31.70    1.70
   4 -11   1   32.70    1.80
   4 -11   1   31.90    2.00
   4 -11   1   32.50    2.10
   4 -11   1   33.90    1.80
  -5  11  -1    8.20    9.60
  -5  11  -1    0.60    4.60
  -5  11  -1   -3.50    6.20
   5 -11   1   -0.60    0.50
   5 -11   1   -0.10    0.50
   5 -11   1   -0.40    0.70
   5 -11   1   -0.70    0.60
   5 -11   1    0.80    0.50
   5 -11   1   -0.60    0.60
  -6  11  -1    1.80    0.80
   6 -11   1    4.40    0.90
   6 -11   1    3.50    0.60
   6 -11   1    4.20    0.70
   6 -11   1    3.40    0.70
   6 -11   1    4.40    0.80
   6 -11   1    4.20    0.60
   6 -11   1    2.40    0.80
   7 -11   1   35.50    1.90
   7 -11   1   34.40    2.00
   7 -11   1   35.20    2.10
   7 -11   1   36.20    1.90
   7 -11   1   36.60    2.10
   7 -11   1   34.40    1.80
   7 -11   1   33.10    2.20
   8 -11   1   30.10    1.60
   8 -11   1   27.50    1.60
   8 -11   1   30.10    1.70
   8 -11   1   29.90    1.70
   8 -11   1   27.60    2.00
   8 -11   1   28.80    1.90
   8 -11   1   31.30    2.20
   9 -11   1   30.80    1.60
   9 -11   1   31.80    1.70
   9 -11   1   30.20    2.00
   9 -11   1   30.60    1.70
   9 -11   1   32.20    1.80
 -10  11  -1    0.90    0.60
  10 -11   1    3.10    0.60
  10 -11   1    2.60    0.40
  10 -11   1    2.80    0.60
  11 -11   1   11.00    0.80
  11 -11   1   12.50    0.90
  13  10  -1   -0.80    0.50
 -13 -10   1    0.40    0.50
  12  10  -1    3.10    1.10
  12  10  -1    2.70    1.00
 -12 -10   1    3.40    0.40
 -12 -10   1    4.00    0.60
  11  10  -1    5.90    1.50
  11  10  -1    3.80    1.50
 -11 -10   1    4.50    0.50
 -11 -10   1    3.90    0.60
 -11 -10   1    4.70    0.70
 -11 -10   1    5.10    0.70
  10  10  -1   11.20    2.10
  10  10  -1   10.10    2.80
 -10 -10   1   11.00    0.90
 -10 -10   1   10.90    1.10
 -10 -10   1   11.30    1.00
 -10 -10   1   10.90    0.80
 -10 -10   1    9.40    1.00
   9  10  -1   22.80    5.10
  -9 -10   1   28.30    1.90
  -9 -10   1   27.20    1.90
  -9 -10   1   27.00    1.70
   8  10  -1   -3.60   11.70
   8  10  -1   10.30    4.30
   8  10  -1   10.80    2.40
  -8 -10   1   13.90    1.20
  -8 -10   1   12.70    1.00
  -8 -10   1   16.10    1.20
  -8 -10   1   14.40    1.30
  -8 -10   1   13.80    1.00
   7  10  -1   -3.80    7.00
   7  10  -1   11.50    3.80
   7  10  -1   21.50    7.70
  -7 -10   1   24.30    1.50
  -7 -10   1   22.60    1.60
  -7 -10   1   21.20    1.40
  -7 -10   1   23.50    1.40
  -7 -10   1   24.90    1.50
  -7 -10   1   23.10    1.50
   6  10  -1   82.19    8.00
  -6 -10   1  100.09    5.20
  -6 -10   1  106.19    5.10
  -6 -10   1  107.39    4.80
  -6 -10   1  115.89    4.80
  -6 -10   1  111.09    5.10
  -6 -10   1  109.89    4.60
  -6 -10   1  123.09    5.30
  -6 -10   1  113.79    4.80
   5  10  -1   75.79    6.50
  -5 -10   1   80.09    3.60
  -5 -10   1   74.99    3.40
  -5 -10   1   73.79    3.90
  -5 -10   1   75.59    3.50
  -5 -10   1   80.39    3.60
  -5 -10   1   79.49    3.50
  -5 -10   1   80.79    3.60
  -5 -10   1   83.09    3.60
   4  10  -1  109.69    5.80
  -4 -10   1  102.09    4.40
  -4 -10   1   93.59    4.30
  -4 -10   1   95.09    4.30
  -4 -10   1   99.59    4.40
  -4 -10   1  101.59    4.50
  -4 -10   1   94.39    4.30
   3  10  -1    1.40    2.90
  -3 -10   1    0.40    0.50
  -3 -10   1    0.30    0.50
  -3 -10   1    1.30    0.60
  -3 -10   1    2.10    0.80
  -3 -10   1    0.70    0.60
  -3 -10   1    0.70    0.50
  -3 -10   1    0.20    0.60
  -3 -10   1    0.20    0.60
  -3 -10   1    0.20    0.70
   2  10  -1    0.60    2.00
  -2 -10   1    2.10    0.70
  -2 -10   1    1.80    0.50
  -2 -10   1    2.50    0.60
  -2 -10   1    2.10    0.90
  -2 -10   1    1.70    0.60
  -2 -10   1    1.80    0.60
  -2 -10   1    1.30    0.50
  -2 -10   1    1.40    0.80
   1  10  -1   52.29    3.20
   1  10  -1   47.30    5.00
  -1 -10   1   59.39    2.80
  -1 -10   1   62.89    3.00
  -1 -10   1   52.79    2.90
  -1 -10   1   61.79    2.90
  -1 -10   1   55.89    2.70
  -1 -10   1   58.99    2.90
  -1 -10   1   60.39    2.70
  -1 -10   1   58.49    2.70
   0  10  -1    3.80    0.80
   0  10  -1    3.90    2.10
   0 -10   1    4.00    0.70
   0 -10   1    3.90    0.60
   0 -10   1    4.70    0.60
   0 -10   1    4.20    0.80
   0 -10   1    4.40    0.70
   0 -10   1    4.20    1.10
   0 -10   1    5.20    0.80
   0 -10   1    4.90    0.70
  -1  10  -1   62.69    3.00
  -1  10  -1   60.69    4.10
   1 -10   1   61.79    3.00
   1 -10   1   61.09    3.20
   1 -10   1   62.69    2.90
   1 -10   1   65.49    3.10
   1 -10   1   61.89    2.90
   1 -10   1   58.09    2.80
   1 -10   1   59.39    3.00
  -2  10  -1   57.39    3.20
  -2  10  -1   58.09    3.90
  -2  10  -1   59.09    4.60
   2 -10   1   58.69    2.90
   2 -10   1   54.99    2.70
   2 -10   1   55.19    2.80
   2 -10   1   54.79    2.90
   2 -10   1   60.39    2.70
   2 -10   1   59.19    2.70
   2 -10   1   60.29    2.90
  -3  10  -1    1.00    3.30
  -3  10  -1    0.90    2.70
   3 -10   1    0.00    0.50
   3 -10   1    0.40    0.60
   3 -10   1   -0.40    0.50
   3 -10   1    0.40    0.50
   3 -10   1    1.00    0.60
   3 -10   1    0.90    0.70
   3 -10   1    0.10    0.60
  -4  10  -1   83.39    7.80
   4 -10   1   83.89    3.90
   4 -10   1   87.39    4.10
   4 -10   1   85.69    3.80
   4 -10   1   78.79    3.80
   4 -10   1   88.49    3.80
   4 -10   1   82.39    3.90
   4 -10   1   85.49    4.20
   4 -10   1   82.29    4.00
  -5  10  -1   -3.70    4.90
  -5  10  -1   10.70    7.10
  -5  10  -1   20.40    4.40
   5 -10   1   15.50    1.20
   5 -10   1   16.00    1.90
   5 -10   1   18.30    1.50
   5 -10   1   17.20    1.40
   5 -10   1   16.90    1.50
   5 -10   1   14.80    1.20
   5 -10   1   19.00    1.50
   6 -10   1  450.65   18.10
   6 -10   1  447.86   18.00
   6 -10   1  434.76   18.30
   6 -10   1  437.06   18.10
   6 -10   1  453.65   18.20
   6 -10   1  447.36   18.00
   6 -10   1  448.06   18.20
   7 -10   1  677.33   27.10
   7 -10   1  683.43   27.10
   7 -10   1  672.03   27.00
   7 -10   1  676.33   27.00
   7 -10   1  656.33   27.30
   7 -10   1  668.03   27.00
   7 -10   1  673.43   26.90
   8 -10   1   95.09    4.20
   8 -10   1   93.99    4.30
   8 -10   1   93.59    4.20
   8 -10   1   94.19    4.20
   8 -10   1   94.09    4.40
   8 -10   1   90.59    4.50
   8 -10   1   92.39    4.30
   9 -10   1   39.70    2.00
   9 -10   1   40.90    2.00
   9 -10   1   38.30    2.40
   9 -10   1   43.20    2.20
   9 -10   1   41.70    2.10
 -10  10  -1    1.60    0.70
  10 -10   1    2.10    0.60
  10 -10   1    2.20    0.70
  10 -10   1    1.50    0.70
  10 -10   1    2.30    0.50
  11 -10   1   29.30    1.50
  11 -10   1   28.80    1.80
  11 -10   1   28.40    1.60
 -12  10  -1    5.50    0.80
  12 -10   1    5.80    0.60
  13   9  -1    1.20    0.80
  13   9  -1    0.60    0.70
 -13  -9   1    1.30    0.50
 -13  -9   1    0.50    0.50
  12   9  -1   58.09    3.70
 -12  -9   1   56.79    3.20
 -12  -9   1   54.29    2.50
  11   9  -1   33.80    2.90
  11   9  -1   36.50    3.10
 -11  -9   1   37.10    1.80
 -11  -9   1   35.10    1.80
 -11  -9   1   41.00    2.10
 -11  -9   1   35.80    1.80
  10   9  -1  102.29    6.80
  10   9  -1  102.49    5.90
 -10  -9   1  103.49    4.60
 -10  -9   1  101.29    4.70
 -10  -9   1  100.29    4.50
 -10  -9   1  107.39    4.50
 -10  -9   1  103.99    4.40
   9   9  -1  190.88   12.50
   9   9  -1  177.48   10.00
  -9  -9   1  213.58    8.80
  -9  -9   1  209.28    8.60
  -9  -9   1  224.08    8.70
  -9  -9   1  211.98    8.50
  -9  -9   1  210.78    8.70
   8   9  -1    9.20    9.20
   8   9  -1    3.90    1.90
   8   9  -1   10.80    7.40
   8   9  -1   -3.90    3.50
  -8  -9   1    3.10    0.60
  -8  -9   1    3.60    0.70
  -8  -9   1    3.40    0.70
  -8  -9   1    4.80    0.70
   7   9  -1   -1.50    2.80
   7   9  -1    1.00    6.30
   7   9  -1    2.90    1.60
   7   9  -1  -10.50    7.40
  -7  -9   1    1.00    0.50
  -7  -9   1    0.50    0.50
  -7  -9   1    0.80    0.70
  -7  -9   1    1.20    0.60
  -7  -9   1    0.60    0.50
   6   9  -1   -2.80    5.50
   6   9  -1   -0.70    3.00
  -6  -9   1    2.30    0.60
  -6  -9   1    1.50    0.50
  -6  -9   1    1.50    0.60
  -6  -9   1    1.80    0.60
  -6  -9   1    2.30    0.50
  -6  -9   1    0.70    0.50
  -6  -9   1    3.40    0.60
   5   9  -1   11.70    5.00
   5   9  -1    1.60    2.60
   5   9  -1    1.10    4.80
  -5  -9   1    1.10    0.80
  -5  -9   1    1.40    0.50
  -5  -9   1    0.90    0.50
  -5  -9   1    1.10    0.60
  -5  -9   1    0.80    0.60
  -5  -9   1    1.90    0.50
  -5  -9   1    0.90    0.50
  -5  -9   1    1.90    0.60
   4   9  -1  165.68    7.50
  -4  -9   1  161.28    6.50
  -4  -9   1  143.59    6.60
  -4  -9   1  148.49    6.70
  -4  -9   1  151.08    6.50
  -4  -9   1  163.68    6.50
  -4  -9   1  143.99    6.40
  -4  -9   1  151.78    6.40
   3   9  -1   53.79    6.40
  -3  -9   1   72.39    3.20
  -3  -9   1   70.59    3.60
  -3  -9   1   65.59    3.20
  -3  -9   1   71.69    3.30
  -3  -9   1   72.79    3.40
  -3  -9   1   73.69    3.30
  -3  -9   1   74.79    3.30
  -3  -9   1   69.39    3.10
   2   9  -1    0.20    2.30
  -2  -9   1   -0.40    0.80
  -2  -9   1    1.60    0.60
  -2  -9   1    0.70    0.60
  -2  -9   1    0.80    0.70
  -2  -9   1    0.30    0.50
  -2  -9   1    0.50    0.90
  -2  -9   1    0.30    0.60
   1   9  -1   80.59    4.70
  -1  -9   1   99.39    4.30
  -1  -9   1  103.19    4.50
  -1  -9   1   99.49    4.40
   0   9  -1  143.79    6.00
   0   9  -1  131.89    7.20
   0  -9   1  141.19    6.10
   0  -9   1  143.59    6.00
   0  -9   1  141.09    6.10
  -1   9  -1   26.80    2.70
  -1   9  -1   30.50    1.60
   1  -9   1   23.70    1.60
   1  -9   1   28.80    1.60
   1  -9   1   27.00    2.00
   1  -9   1   21.50    1.80
   1  -9   1   26.60    1.70
   1  -9   1   31.00    1.80
  -2   9  -1    5.90    1.50
  -2   9  -1    5.10    0.90
  -2   9  -1    6.90    1.80
   2  -9   1    5.10    0.80
   2  -9   1    5.60    0.60
   2  -9   1    7.80    0.90
   2  -9   1    5.20    0.70
   2  -9   1    4.60    0.70
   2  -9   1    4.90    0.60
  -3   9  -1    2.30    1.60
  -3   9  -1    2.10    1.90
  -3   9  -1    3.80    1.50
   3  -9   1    3.30    0.70
   3  -9   1    2.20    0.90
   3  -9   1    3.20    0.80
   3  -9   1    2.60    0.90
   3  -9   1    1.10    0.60
   3  -9   1    4.60    1.10
   3  -9   1    3.80    0.90
  -4   9  -1  172.38    9.90
  -4   9  -1  168.68    9.10
   4  -9   1  176.78    7.10
   4  -9   1  170.78    7.20
   4  -9   1  167.38    7.40
   4  -9   1  175.58    7.30
   4  -9   1  162.18    7.20
   4  -9   1  171.28    7.10
  -5   9  -1  169.58    9.90
  -5   9  -1  154.08   10.40
  -5   9  -1  184.08   13.10
   5  -9   1  170.98    7.40
   5  -9   1  171.38    7.10
   5  -9   1  171.48    7.30
   5  -9   1  159.38    7.10
   5  -9   1  165.58    7.20
   5  -9   1  173.78    7.10
  -6   9  -1   16.70    8.60
  -6   9  -1   15.00    3.80
  -6   9  -1    8.80    4.90
  -6   9  -1   11.20    1.60
   6  -9   1   18.00    1.30
   6  -9   1   16.60    1.60
   6  -9   1   17.20    1.20
   6  -9   1   16.40    1.50
   6  -9   1   18.10    2.00
  -7   9  -1   17.80   11.20
  -7   9  -1    9.90    1.50
  -7   9  -1   16.50    3.90
  -7   9  -1   18.20    5.90
   7  -9   1   12.80    1.40
   7  -9   1   14.50    1.30
   7  -9   1   14.60    1.20
   7  -9   1   13.80    1.50
   7  -9   1   13.90    1.00
  -8   9  -1    3.50    1.10
  -8   9  -1    1.30    0.80
   8  -9   1    4.60    0.90
   8  -9   1    2.60    0.70
   8  -9   1    3.80    0.90
   8  -9   1    3.40    0.60
   8  -9   1    2.40    0.50
  -9   9  -1    0.60    0.90
  -9   9  -1   -0.10    0.70
   9  -9   1   -0.30    0.50
   9  -9   1    0.50    0.50
   9  -9   1   -0.10    0.60
   9  -9   1    0.70    0.60
   9  -9   1    0.50    0.40
 -10   9  -1   44.90    2.80
  10  -9   1   53.59    2.50
  10  -9   1   50.19    2.40
  10  -9   1   53.09    2.50
  10  -9   1   50.39    2.70
 -11   9  -1   35.30    2.80
  11  -9   1   41.60    2.50
  11  -9   1   37.50    2.00
  11  -9   1   40.70    2.00
  11  -9   1   39.20    2.00
 -12   9  -1   20.70    1.40
  12  -9   1   23.30    1.20
  12  -9   1   25.00    1.60
  14   8  -1   -0.70    0.60
 -14  -8   1    0.20    0.30
 -14  -8   1    0.10    0.20
  13   8  -1   27.10    1.50
  13   8  -1   27.60    2.10
 -13  -8   1   27.90    1.40
 -13  -8   1   27.10    1.40
 -13  -8   1   28.50    1.70
  12   8  -1   17.30    2.10
 -12  -8   1   17.20    1.30
 -12  -8   1   17.00    1.10
 -12  -8   1   17.90    1.10
  11   8  -1   92.79    5.30
  11   8  -1  100.69    5.50
 -11  -8   1  107.49    5.40
 -11  -8   1   97.89    4.30
 -11  -8   1   99.89    4.30
 -11  -8   1   98.89    4.20
 -11  -8   1   96.79    4.30
  10   8  -1  101.89    5.80
  10   8  -1   97.29    6.40
 -10  -8   1   97.19    4.30
 -10  -8   1   97.09    4.40
 -10  -8   1   97.79    4.50
 -10  -8   1   98.39    4.30
 -10  -8   1   99.09    4.30
 -10  -8   1   96.39    4.20
   9   8  -1   -0.40    1.70
   9   8  -1    1.40   10.30
   9   8  -1    2.30    3.70
   9   8  -1   14.40   13.10
  -9  -8   1    1.70    0.50
  -9  -8   1    1.90    0.60
  -9  -8   1    0.70    0.50
  -9  -8   1    1.00    0.50
  -9  -8   1    0.70    0.60
   8   8  -1    0.20    1.80
   8   8  -1   -4.80    6.20
   8   8  -1   -3.30    3.60
   8   8  -1    2.20    8.20
  -8  -8   1    1.40    0.60
  -8  -8   1    1.70    0.60
  -8  -8   1    1.50    0.60
  -8  -8   1    1.00    0.80
  -8  -8   1    0.50    0.90
   7   8  -1    0.80    1.60
   7   8  -1   -2.30    2.80
   7   8  -1   -3.60    5.00
   7   8  -1   -5.10    7.00
  -7  -8   1    0.60    0.50
  -7  -8   1    0.00    0.60
  -7  -8   1    0.90    0.60
  -7  -8   1    0.40    0.50
  -7  -8   1    0.60    0.50
  -7  -8   1   -0.70    0.50
   6   8  -1   -3.10    4.20
   6   8  -1    1.30    3.00
   6   8  -1    3.10    6.10
  -6  -8   1    1.40    0.80
  -6  -8   1    3.10    0.70
  -6  -8   1    1.20    0.70
  -6  -8   1    2.00    0.50
  -6  -8   1    2.20    0.60
  -6  -8   1    1.70    0.90
  -6  -8   1    1.40    0.50
  -6  -8   1    0.40    0.60
   5   8  -1    3.40    5.30
   5   8  -1    3.00    3.80
   5   8  -1    4.70    2.50
  -5  -8   1    3.70    0.60
  -5  -8   1    3.40    0.70
  -5  -8   1    5.20    0.70
  -5  -8   1    4.10    0.70
  -5  -8   1    5.00    0.90
  -5  -8   1    4.80    0.70
  -5  -8   1    3.70    0.60
   4   8  -1   64.69    3.80
  -4  -8   1   67.89    3.20
  -4  -8   1   64.29    3.00
  -3  -8   1  244.08   10.00
  -3  -8   1  249.58   10.20
  -3  -8   1  241.88   10.10
   2   8  -1  101.49    5.60
   2   8  -1   99.89    6.80
  -2  -8   1  127.69    5.90
  -2  -8   1  127.49    5.00
  -2  -8   1  121.49    5.10
   1   8  -1   -0.30    1.30
   1   8  -1    0.00    0.80
  -1  -8   1    0.20    0.50
  -1  -8   1    0.10    0.50
  -1  -8   1   -0.10    0.50
   0   8  -1  212.48    8.80
   0   8  -1  193.48    9.70
   0  -8   1  215.08    8.70
   0  -8   1  221.08    8.80
  -1   8  -1  200.08    7.80
  -1   8  -1  185.98    8.50
   1  -8   1  181.08    7.90
  -2   8  -1   18.10    3.30
  -2   8  -1   13.50    1.80
  -3   8  -1  159.28    7.90
  -3   8  -1  157.18    7.40
  -3   8  -1  158.18    7.10
  -4   8  -1    0.90    2.20
  -4   8  -1    1.50    2.00
  -4   8  -1    0.30    1.60
   4  -8   1    0.50    0.60
   4  -8   1    1.80    0.80
   4  -8   1   -0.40    0.40
   4  -8   1    0.30    0.70
   4  -8   1    0.30    0.50
  -5   8  -1   49.90    4.90
  -5   8  -1   52.59    6.80
  -5   8  -1   47.20    5.30
   5  -8   1   47.50    2.40
   5  -8   1   47.30    2.50
   5  -8   1   48.60    2.60
   5  -8   1   45.90    2.30
   5  -8   1   46.00    2.40
  -6   8  -1  132.49   16.40
  -6   8  -1  159.18    9.90
  -6   8  -1  130.69    6.70
  -6   8  -1  174.48   10.60
  -6   8  -1  133.49    6.70
   6  -8   1  163.78    6.60
   6  -8   1  160.18    6.40
   6  -8   1  158.68    6.50
   6  -8   1  157.78    6.70
   6  -8   1  161.38    6.50
  -7   8  -1   45.00   11.20
  -7   8  -1   70.59    3.80
  -7   8  -1   74.69    6.60
  -7   8  -1   68.89    3.70
  -7   8  -1   86.99    8.80
   7  -8   1   79.59    3.70
   7  -8   1   77.89    3.60
   7  -8   1   81.39    3.50
   7  -8   1   78.49    3.40
  -8   8  -1   85.29    4.50
  -8   8  -1   84.59    8.70
  -8   8  -1   91.49   10.10
  -8   8  -1   86.09    4.60
   8  -8   1   98.09    4.10
   8  -8   1  100.79    4.40
   8  -8   1   98.09    4.20
   8  -8   1   97.99    4.30
   8  -8   1   99.49    4.50
  -9   8  -1  178.78    8.40
  -9   8  -1  195.58    8.60
   9  -8   1  196.68    8.40
   9  -8   1  195.28    8.10
   9  -8   1  198.48    8.20
   9  -8   1  198.38    8.00
 -10   8  -1   12.80    1.40
 -10   8  -1   16.40    1.50
  10  -8   1   13.50    1.40
  10  -8   1   15.40    1.30
  10  -8   1   14.00    1.00
 -11   8  -1    5.60    0.90
 -11   8  -1    5.70    0.90
 -11   8  -1    3.10    0.70
  11  -8   1    5.70    0.60
  11  -8   1    4.40    0.70
  11  -8   1    4.90    0.80
 -12   8  -1    6.70    0.90
 -12   8  -1    7.80    0.90
 -12   8  -1   10.20    1.10
  12  -8   1    9.70    0.80
  12  -8   1   12.90    1.20
 -13   8  -1   -0.30    0.50
 -13   8  -1   -0.20    0.50
 -13   8  -1    0.10    0.30
  13  -8   1    0.50    0.30
  13  -8   1   -0.10    0.50
  14   7  -1    1.50    0.80
 -14  -7   1    2.20    0.40
 -14  -7   1    2.70    0.40
  13   7  -1    4.70    0.60
  13   7  -1    5.20    1.30
 -13  -7   1    6.00    1.10
 -13  -7   1    4.40    0.50
  12   7  -1   37.20    2.90
 -12  -7   1   42.60    2.20
 -12  -7   1   38.20    1.90
 -12  -7   1   36.10    1.90
 -12  -7   1   38.80    1.90
  11   7  -1   12.90    1.70
 -11  -7   1   13.50    1.20
 -11  -7   1   12.60    1.10
 -11  -7   1   13.70    1.10
 -11  -7   1   12.70    1.00
  10   7  -1   67.39    4.60
  10   7  -1   67.29   11.00
  10   7  -1   65.89    4.90
 -10  -7   1   66.39    3.10
 -10  -7   1   67.09    3.10
 -10  -7   1   69.49    3.30
 -10  -7   1   62.89    3.10
 -10  -7   1   67.89    3.00
 -10  -7   1   68.19    3.20
   9   7  -1   18.20    4.70
   9   7  -1   18.90    6.80
   9   7  -1   17.50    8.20
   9   7  -1   15.70    2.50
  -9  -7   1   17.30    1.40
  -9  -7   1   16.40    1.20
  -9  -7   1   16.30    2.50
  -9  -7   1   15.80    1.10
  -9  -7   1   17.60    1.40
  -9  -7   1   16.20    1.20
  -9  -7   1   15.40    1.20
   8   7  -1  106.79    6.10
   8   7  -1   95.79   11.90
  -8  -7   1  114.99    4.80
  -8  -7   1  103.69    5.60
  -8  -7   1  104.69    4.70
  -8  -7   1  109.79    4.80
  -8  -7   1  110.29    4.90
  -8  -7   1  111.59    4.70
  -8  -7   1  105.99    4.90
   7   7  -1    2.50    1.60
   7   7  -1    2.50    2.80
   7   7  -1    9.70    6.20
   7   7  -1    7.10    4.00
  -7  -7   1    2.20    0.70
  -7  -7   1    1.90    0.60
  -7  -7   1    3.10    0.60
  -7  -7   1    1.90    0.60
  -7  -7   1    1.80    0.60
  -7  -7   1    2.10    0.60
   6   7  -1   11.50    5.70
   6   7  -1   13.30    3.30
   6   7  -1   28.50    4.50
  -6  -7   1   19.70    1.60
  -6  -7   1   20.10    1.30
  -6  -7   1   26.40    1.50
  -6  -7   1   21.90    1.30
  -6  -7   1   20.50    1.40
  -6  -7   1   18.50    1.40
  -6  -7   1   21.60    1.40
   5   7  -1  748.13   32.20
   5   7  -1  689.13   32.10
  -5  -7   1  765.12   30.30
  -5  -7   1  804.72   30.10
   4   7  -1    8.70    1.60
   4   7  -1    3.50    4.10
  -4  -7   1    6.90    1.00
  -4  -7   1    8.30    0.90
  -4  -7   1    8.30    0.90
   3   7  -1    1.70    3.20
   3   7  -1    5.20    2.30
  -3  -7   1    4.10    0.60
  -3  -7   1    5.30    0.70
  -3  -7   1    4.60    0.60
  -3  -7   1    4.00    0.60
   2   7  -1    9.20    2.10
   2   7  -1    9.50    2.40
  -2  -7   1    8.50    0.90
  -2  -7   1    9.70    0.90
  -2  -7   1   10.10    0.90
   1   7  -1  130.19    5.60
   1   7  -1  117.69    6.40
  -1  -7   1  138.79    5.60
  -1  -7   1  124.59    5.50
  -1  -7   1  136.59    5.60
   0   7  -1  165.88    7.20
   0   7  -1  174.98    7.00
   0  -7   1  174.88    7.10
   0  -7   1  173.78    7.00
   0  -7   1  159.48    7.10
   0  -7   1  178.38    7.20
  -1   7  -1   24.40    2.10
  -1   7  -1   21.90    1.60
  -1   7  -1   25.60    1.30
   1  -7   1   24.30    1.30
   1  -7   1   26.00    1.40
   1  -7   1   22.40    1.40
   1  -7   1   23.70    1.40
  -2   7  -1   16.20    2.00
  -2   7  -1   16.50    1.60
  -2   7  -1   17.90    1.20
   2  -7   1   18.60    1.30
   2  -7   1   19.50    1.20
  -3   7  -1  103.99    5.10
  -3   7  -1  107.79    5.00
  -3   7  -1  107.29    5.70
  -3   7  -1  107.19    4.90
   3  -7   1  112.29    4.70
  -4   7  -1    5.40    2.00
  -4   7  -1    5.90    1.30
  -4   7  -1    5.60    1.90
  -4   7  -1    5.00    1.50
   4  -7   1    5.20    0.60
   4  -7   1    6.20    0.80
  -5   7  -1   18.10    2.10
  -5   7  -1   22.70    4.60
  -5   7  -1   19.60    3.10
  -5   7  -1   15.70    3.40
   5  -7   1   16.70    1.60
   5  -7   1   19.70    1.50
  -6   7  -1   17.90    3.70
  -6   7  -1   14.70    3.20
  -6   7  -1   12.00    1.30
  -6   7  -1   17.00    2.00
  -6   7  -1   12.50    6.20
   6  -7   1   12.40    1.20
   6  -7   1   14.00    1.30
   6  -7   1   14.90    1.60
   6  -7   1   13.80    1.50
  -7   7  -1   17.60    9.90
  -7   7  -1   23.50    2.30
  -7   7  -1   23.70    5.00
  -7   7  -1   27.00    3.90
  -7   7  -1   22.80    1.80
   7  -7   1   23.70    1.70
   7  -7   1   25.40    1.60
   7  -7   1   25.20    1.70
   7  -7   1   23.80    1.70
  -8   7  -1  251.57   11.10
  -8   7  -1  268.27   15.20
  -8   7  -1  268.67   13.10
  -8   7  -1  250.47   11.00
  -8   7  -1  268.57   11.30
   8  -7   1  261.77   11.10
   8  -7   1  262.47   10.70
  -9   7  -1   12.00    1.30
  -9   7  -1   11.70    1.90
  -9   7  -1   14.50    3.60
  -9   7  -1    0.10   10.80
  -9   7  -1    8.90    1.10
  -9   7  -1    5.90    1.00
  -9   7  -1    8.70    6.50
   9  -7   1    9.90    1.30
   9  -7   1    8.40    1.00
   9  -7   1    9.60    0.90
 -10   7  -1    2.30    0.70
 -10   7  -1    1.20    0.70
 -10   7  -1    2.00    0.80
  10  -7   1    2.30    0.70
  10  -7   1    2.10    0.70
 -11   7  -1    2.80    0.70
 -11   7  -1    1.50    0.70
 -11   7  -1    2.60    0.70
  11  -7   1    2.60    0.80
  11  -7   1    2.60    0.90
 -12   7  -1    3.90    0.70
 -12   7  -1    2.60    0.60
 -12   7  -1    5.20    0.80
  12  -7   1    4.00    0.50
  12  -7   1    4.00    0.80
 -13   7  -1    0.30    0.40
 -13   7  -1    0.10    0.50
 -13   7  -1   -0.10    0.50
  13  -7   1    0.00    0.30
  13  -7   1   -0.20    0.50
  14   6  -1   -0.50    0.60
 -14  -6   1    0.20    0.30
 -14  -6   1    0.20    0.30
  13   6  -1    6.10    1.20
 -13  -6   1    7.90    0.70
 -13  -6   1    7.10    0.70
  12   6  -1    4.90    0.70
  12   6  -1    4.50    1.40
 -12  -6   1    5.80    0.80
 -12  -6   1    5.30    0.60
 -12  -6   1    7.40    0.70
  11   6  -1    0.50    1.00
  11   6  -1    0.00    1.50
 -11  -6   1   -0.40    0.40
 -11  -6   1    0.40    0.40
 -11  -6   1   -0.90    0.50
 -11  -6   1    0.70    0.50
  10   6  -1   28.30    3.20
  10   6  -1   48.80   17.00
  10   6  -1   25.40    3.10
 -10  -6   1   24.60    1.60
 -10  -6   1   27.10    1.60
 -10  -6   1   26.10    1.50
 -10  -6   1   26.40    1.60
 -10  -6   1   27.30    1.60
 -10  -6   1   24.00    4.10
 -10  -6   1   27.00    1.80
   9   6  -1   73.09    5.00
   9   6  -1   91.19   11.40
   9   6  -1   74.99    6.30
  -9  -6   1   77.49    3.40
  -9  -6   1   76.19    3.40
  -9  -6   1   75.79    3.60
  -9  -6   1   75.39    3.50
  -9  -6   1   75.39    3.30
  -9  -6   1   69.19    3.40
  -9  -6   1   67.79    4.30
   8   6  -1  210.98   12.50
   8   6  -1  133.99   10.40
   8   6  -1  165.28    8.20
  -8  -6   1  171.48    6.90
  -8  -6   1  173.08    6.90
  -8  -6   1  165.18    6.80
  -8  -6   1  153.28    6.90
  -8  -6   1  163.88    7.00
  -8  -6   1  168.38    7.00
  -8  -6   1  157.18    7.60
   7   6  -1   36.30    5.70
   7   6  -1   39.30    3.40
   7   6  -1   48.30    5.60
  -7  -6   1   39.70    2.00
  -7  -6   1   40.80    2.20
  -7  -6   1   38.10    2.00
  -7  -6   1   35.10    2.00
  -7  -6   1   42.00    2.00
  -7  -6   1   41.00    2.10
  -7  -6   1   39.50    2.60
   6   6  -1  131.09    9.70
  -6  -6   1  144.79    6.20
  -6  -6   1  141.29    6.30
  -6  -6   1  144.49    6.60
  -6  -6   1  154.58    6.10
   5   6  -1  286.27   12.70
   5   6  -1  248.88   13.00
  -5  -6   1  270.07   10.80
  -5  -6   1  258.47   10.80
  -5  -6   1  260.77   10.90
  -5  -6   1  267.67   11.20
   4   6  -1  128.99    7.70
  -4  -6   1  151.08    6.30
  -4  -6   1  153.08    6.30
  -4  -6   1  156.58    6.10
  -4  -6   1  153.68    6.40
  -3  -6   1  338.27   13.10
  -3  -6   1  323.87   12.90
  -3  -6   1  302.27   13.00
   2   6  -1  662.13   27.70
   2   6  -1  677.63   27.50
   1   6  -1   54.59    3.30
   1   6  -1   60.19    3.70
  -1  -6   1   65.59    2.70
  -1  -6   1   67.19    2.90
   0   6  -1  130.19    5.30
   0   6  -1  121.49    5.70
   0  -6   1  133.19    5.40
   0  -6   1  129.99    5.40
  -1   6  -1  155.78    6.90
  -1   6  -1  152.78    6.30
  -1   6  -1  159.98    6.30
   1  -6   1  151.48    6.40
   1  -6   1  152.88    6.30
  -2   6  -1  588.64   23.30
  -2   6  -1  574.94   23.60
   2  -6   1  581.44   23.40
   2  -6   1  591.24   23.20
  -3   6  -1   37.50    2.50
  -3   6  -1   38.80    2.30
  -3   6  -1   39.00    2.20
  -3   6  -1   41.60    2.80
   3  -6   1   39.40    2.00
  -4   6  -1  465.45   18.90
  -4   6  -1  453.35   19.40
  -4   6  -1  447.26   19.00
  -4   6  -1  466.95   20.00
   4  -6   1  462.15   18.50
   4  -6   1  462.75   18.30
  -5   6  -1  601.14   25.70
  -5   6  -1  594.24   24.40
  -5   6  -1  613.64   25.70
  -5   6  -1  577.54   25.60
  -5   6  -1  619.14   28.50
   5  -6   1  606.14   24.20
   5  -6   1  599.24   23.90
  -6   6  -1   37.30    2.20
  -6   6  -1   47.50    2.80
  -6   6  -1   29.80    6.40
  -6   6  -1   44.90    4.60
  -6   6  -1   45.80    4.50
   6  -6   1   44.70    2.50
  -7   6  -1   41.30    2.80
  -7   6  -1   37.10    4.70
  -7   6  -1   41.60    2.30
  -7   6  -1   21.80    6.90
  -7   6  -1   47.60    5.20
   7  -6   1   41.90    2.30
   7  -6   1   44.20    2.20
   7  -6   1   41.50    2.30
   7  -6   1   44.60    2.90
   7  -6   1   39.60    2.30
  -8   6  -1   -0.10    0.60
  -8   6  -1    1.50    4.40
  -8   6  -1   -0.20    0.90
  -8   6  -1   -0.20    2.60
  -8   6  -1    0.40    1.30
  -8   6  -1   -0.50    6.90
   8  -6   1    0.40    0.70
   8  -6   1    0.00    0.60
   8  -6   1    0.60    0.60
   8  -6   1   -0.40    0.70
  -9   6  -1    4.00    5.50
  -9   6  -1    1.70    0.80
  -9   6  -1    3.50    1.50
  -9   6  -1    5.20    3.00
  -9   6  -1    4.20    0.80
  -9   6  -1   -6.60    8.60
  -9   6  -1    3.60    1.00
   9  -6   1    2.90    0.70
   9  -6   1    3.50    0.80
   9  -6   1    3.30    0.80
   9  -6   1    4.20    0.50
 -10   6  -1    2.90    0.70
 -10   6  -1    1.10    3.80
 -10   6  -1   -7.20   11.60
 -10   6  -1    0.20    7.40
 -10   6  -1    3.40    0.70
 -10   6  -1    3.10    0.80
 -10   6  -1    4.90    3.00
  10  -6   1    2.00    0.60
  10  -6   1    2.10    0.80
  10  -6   1    2.40    0.80
  10  -6   1    3.50    0.50
 -11   6  -1    4.70    0.80
 -11   6  -1    6.50    0.90
 -11   6  -1    5.60    0.80
  11  -6   1    5.20    0.90
  11  -6   1    8.40    0.80
 -12   6  -1   94.89    4.10
 -12   6  -1   84.59    4.10
 -12   6  -1   89.19    4.00
  12  -6   1   87.19    4.20
  12  -6   1   87.89    3.80
 -13   6  -1   23.70    1.70
 -13   6  -1   22.50    1.40
 -13   6  -1   21.20    1.40
  13  -6   1   22.70    1.20
  13  -6   1   21.10    1.60
 -14   6  -1   36.20    1.80
 -14   6  -1   32.40    1.70
  14  -6   1   30.90    1.60
  14  -6   1   32.20    1.90
 -15  -5   1    1.60    0.30
 -15  -5   1    2.20    0.30
  14   5  -1   -1.20    0.70
 -14  -5   1    0.30    0.30
 -14  -5   1    0.60    0.30
  13   5  -1   34.30    2.30
  13   5  -1   32.60    1.70
 -13  -5   1   35.20    1.80
 -13  -5   1   35.00    1.70
  12   5  -1   18.40    1.30
  12   5  -1   18.10    2.20
 -12  -5   1   19.80    1.30
 -12  -5   1   21.20    1.70
 -12  -5   1   21.30    1.20
  11   5  -1    0.60    1.30
 -11  -5   1    0.70    0.40
 -11  -5   1    0.30    0.60
 -11  -5   1    0.00    0.50
 -11  -5   1   -0.20    0.40
  10   5  -1    1.60    1.70
  10   5  -1    1.40    1.30
  10   5  -1   -4.20    7.30
 -10  -5   1    0.60    0.50
 -10  -5   1    0.50    0.80
 -10  -5   1    1.90    1.50
 -10  -5   1    0.30    0.40
 -10  -5   1    0.10    0.50
   9   5  -1   13.10    5.90
   9   5  -1    7.00    2.30
   9   5  -1    4.20    1.80
  -9  -5   1    6.00    0.70
  -9  -5   1    4.90    1.40
  -9  -5   1    5.40    0.60
  -9  -5   1    5.30    0.70
  -9  -5   1    7.70    0.90
  -9  -5   1    7.20    0.90
   8   5  -1   19.60    2.50
   8   5  -1   21.50    3.90
   8   5  -1   13.50    3.70
   8   5  -1   13.40    4.20
  -8  -5   1   16.30    1.30
  -8  -5   1   16.30    1.40
  -8  -5   1   17.60    1.30
  -8  -5   1   17.90    1.90
  -8  -5   1   21.80    1.60
  -8  -5   1   15.40    1.30
  -8  -5   1   17.60    1.20
   7   5  -1  122.39    7.60
  -7  -5   1  104.79    5.20
  -7  -5   1  102.39    4.70
  -7  -5   1  109.59    4.60
   6   5  -1   -2.00    1.60
   6   5  -1   -1.80    2.00
   6   5  -1    1.70    3.50
  -6  -5   1    2.30    0.70
  -6  -5   1    0.70    0.60
  -6  -5   1    1.60    0.50
   5   5  -1    1.60    1.50
   5   5  -1    0.60    2.30
   5   5  -1    0.20    2.30
  -5  -5   1    1.50    0.50
  -5  -5   1    0.60    0.70
  -5  -5   1    1.00    0.50
  -5  -5   1    0.10    0.40
  -5  -5   1    1.60    0.50
  -4  -5   1   18.80    1.20
  -4  -5   1   18.20    1.20
  -4  -5   1   19.30    1.00
  -4  -5   1   19.40    1.40
   3   5  -1    6.90    2.10
  -3  -5   1   13.00    0.70
  -3  -5   1   16.70    1.00
  -2  -5   1  854.61   34.00
  -2  -5   1  860.91   33.80
  -2  -5   1  846.42   33.90
   1   5  -1   47.40    3.20
   1   5  -1   49.00    3.00
  -1  -5   1   56.79    2.30
   0   5  -1  689.13   26.80
   0   5  -1  669.03   26.70
   0   5  -1  643.24   27.00
   0  -5   1  680.63   26.90
   0  -5   1  681.83   26.70
  -1   5  -1  319.97   12.10
  -1   5  -1  301.17   12.50
  -1   5  -1  291.37   12.00
   1  -5   1  287.97   12.00
   1  -5   1  304.57   12.20
  -2   5  -1   34.50    2.10
  -2   5  -1   38.60    1.70
  -2   5  -1   38.00    2.00
   2  -5   1   38.50    1.90
   2  -5   1   36.20    1.70
  -3   5  -1   20.60    2.00
  -3   5  -1   16.40    1.40
  -3   5  -1   15.60    1.60
  -3   5  -1   16.00    1.70
  -4   5  -1  173.38    7.70
  -4   5  -1  180.78    8.80
  -4   5  -1  170.18    7.50
  -4   5  -1  168.68    8.10
   4  -5   1  177.28    7.30
  -5   5  -1    8.60    2.70
  -5   5  -1   10.60    2.40
  -5   5  -1    6.40    2.10
  -5   5  -1    7.40    3.10
  -5   5  -1    6.70    1.20
   5  -5   1    9.10    1.10
   5  -5   1    7.90    0.60
  -6   5  -1   30.70    3.60
  -6   5  -1   24.70    5.20
  -6   5  -1   23.40    5.40
  -6   5  -1   33.00    3.90
  -6   5  -1   30.70    2.30
  -6   5  -1   29.30    1.70
   6  -5   1   34.50    1.90
  -7   5  -1  296.07   14.30
  -7   5  -1  277.37   11.80
  -7   5  -1  289.17   13.50
  -7   5  -1  296.27   12.20
   7  -5   1  284.57   11.70
   7  -5   1  286.37   11.90
   7  -5   1  279.67   11.90
  -8   5  -1    1.00    6.00
  -8   5  -1    6.20    3.90
  -8   5  -1    7.10    1.30
  -8   5  -1    6.00    1.10
  -8   5  -1    4.50    2.50
  -8   5  -1    7.20    0.90
   8  -5   1    7.30    0.90
   8  -5   1    7.80    0.70
   8  -5   1    5.50    1.00
   8  -5   1    7.00    0.90
  -9   5  -1    4.30    0.70
  -9   5  -1    1.60    1.30
  -9   5  -1    3.20    2.80
  -9   5  -1    2.50    8.00
  -9   5  -1    0.50    5.10
  -9   5  -1    2.90    0.70
  -9   5  -1    2.20    0.80
   9  -5   1    4.50    1.10
   9  -5   1    4.20    0.80
   9  -5   1    3.20    0.80
   9  -5   1    3.80    0.50
 -10   5  -1   90.09    4.30
 -10   5  -1   61.69   18.70
 -10   5  -1   90.29    4.20
 -10   5  -1   90.59    4.10
  10  -5   1   87.59    4.00
  10  -5   1   88.89    3.80
  10  -5   1   89.49    4.30
 -11   5  -1   82.49    4.10
 -11   5  -1   90.29    4.10
 -11   5  -1   91.39    4.00
  11  -5   1   83.69    4.10
  11  -5   1   82.49    3.70
  11  -5   1   83.79    3.80
 -12   5  -1   35.00    1.90
 -12   5  -1   31.70    2.00
 -12   5  -1   33.60    2.00
  12  -5   1   32.30    2.20
  12  -5   1   35.00    1.80
 -13   5  -1    7.60    1.00
 -13   5  -1    4.90    0.70
 -13   5  -1    6.10    0.80
  13  -5   1    5.40    0.90
 -14   5  -1  187.38    7.50
 -14   5  -1  187.08    7.50
  14  -5   1  178.28    7.40
  14  -5   1  172.88    7.60
  15   4  -1    3.50    0.70
 -15  -4   1    2.60    0.50
 -15  -4   1    3.40    0.60
  14   4  -1    4.70    0.80
  14   4  -1    4.50    0.90
 -14  -4   1    3.70    0.50
 -14  -4   1    4.10    0.50
  13   4  -1   51.69    2.90
 -13  -4   1   51.79    2.40
 -13  -4   1   51.59    2.50
  12   4  -1  147.99    6.50
  12   4  -1  154.78    7.30
 -12  -4   1  159.98    6.80
 -12  -4   1  159.88    6.70
  11   4  -1    2.90    1.70
  11   4  -1   -5.60    8.60
  11   4  -1    1.20    0.60
  11   4  -1    0.90    1.30
 -11  -4   1    4.20    2.00
 -11  -4   1    1.50    0.40
 -11  -4   1    1.20    0.70
 -11  -4   1    0.70    0.50
  10   4  -1    1.60    1.00
  10   4  -1    0.70    1.70
  10   4  -1   -6.90    6.10
 -10  -4   1    1.10    0.70
 -10  -4   1    0.70    0.50
 -10  -4   1    1.40    1.50
 -10  -4   1    0.60    0.50
 -10  -4   1    0.20    0.90
   9   4  -1   86.39    5.20
   9   4  -1   88.59    4.90
  -9  -4   1   90.59    5.70
  -9  -4   1   83.39    4.00
  -9  -4   1   89.09    3.90
  -9  -4   1   83.59    3.80
  -9  -4   1   83.99    3.90
  -9  -4   1   91.49    3.90
   8   4  -1    0.30    1.60
   8   4  -1   -4.60    3.00
   8   4  -1   -2.40    3.10
   8   4  -1    0.60    2.40
  -8  -4   1    1.30    0.70
  -8  -4   1    1.80    0.60
  -8  -4   1   -0.20    0.50
  -8  -4   1    0.50    0.90
  -8  -4   1    0.50    0.40
  -8  -4   1   -0.10    0.60
   7   4  -1  225.28   10.40
   7   4  -1  239.48   12.20
  -7  -4   1  204.38    9.20
  -7  -4   1  188.38    8.70
   6   4  -1   49.40    4.10
   6   4  -1   49.90    3.30
  -6  -4   1   49.90    2.30
  -6  -4   1   48.40    2.70
  -6  -4   1   46.10    2.40
   5   4  -1    4.40    1.20
   5   4  -1    3.20    1.60
  -5  -4   1    6.80    0.90
  -5  -4   1    6.10    0.60
  -5  -4   1    5.60    0.50
  -5  -4   1    6.50    0.80
   4   4  -1   14.20    1.60
  -4  -4   1   18.90    1.10
  -4  -4   1   16.20    1.20
  -4  -4   1   16.00    0.80
  -3  -4   1  396.86   15.30
  -3  -4   1  396.56   15.50
  -3  -4   1  393.66   15.60
  -3  -4   1  354.26   15.60
   2   4  -1    7.80    1.50
  -2  -4   1   11.90    0.70
  -2  -4   1   12.00    0.60
  -2  -4   1   12.80    0.80
   1   4  -1   32.70    2.70
   1   4  -1   38.40    1.70
  -1  -4   1   40.40    1.80
  -1  -4   1   41.70    1.70
   0  -4   1  328.87   12.90
   0  -4   1  314.57   12.80
  -1   4  -1 3350.16  131.79
  -1   4  -1 3346.67  131.79
   1  -4   1 3312.77  131.79
  -2   4  -1    5.90    0.80
  -2   4  -1    6.00    0.80
  -2   4  -1    5.40    0.50
   2  -4   1    5.50    0.50
   2  -4   1    5.20    0.50
  -3   4  -1   44.40    2.20
  -3   4  -1   41.30    2.40
  -3   4  -1   43.30    2.40
  -3   4  -1   43.40    2.80
   3  -4   1   45.20    1.90
  -4   4  -1  104.39    5.90
  -4   4  -1   96.99    4.60
  -4   4  -1  100.39    5.00
  -5   4  -1  425.76   20.70
  -5   4  -1  433.56   22.00
  -5   4  -1  463.95   20.10
  -5   4  -1  484.55   19.20
  -5   4  -1  479.15   20.10
   5  -4   1  518.95   18.90
  -6   4  -1   11.30    1.50
  -6   4  -1    9.90    1.20
  -6   4  -1    6.00    3.80
  -6   4  -1    8.90    2.10
  -6   4  -1    6.60    2.40
  -6   4  -1    4.80    3.90
  -7   4  -1  135.99    7.60
  -7   4  -1  143.99    6.40
  -7   4  -1  143.89    6.00
  -7   4  -1  127.19    8.30
  -8   4  -1    6.80    5.90
  -8   4  -1   11.40    1.40
  -8   4  -1    9.80    2.50
  -8   4  -1   14.60    4.20
  -8   4  -1   13.40    1.10
  -8   4  -1   11.60    1.50
   8  -4   1   11.40    1.40
   8  -4   1   12.60    0.90
  -9   4  -1   15.00    1.40
  -9   4  -1   14.40    1.20
  -9   4  -1   18.50    2.20
  -9   4  -1   12.60    2.90
  -9   4  -1   15.10    4.70
  -9   4  -1    5.60    7.00
   9  -4   1   14.90    1.50
   9  -4   1   14.80    1.00
 -10   4  -1   49.20    3.50
 -10   4  -1   61.79   10.70
 -10   4  -1   56.59    2.90
 -10   4  -1   56.79    3.20
 -10   4  -1   46.30    7.20
 -10   4  -1   51.69    5.70
  10  -4   1   54.89    3.00
  10  -4   1   55.69    2.80
  10  -4   1   54.39    2.50
 -11   4  -1    9.70    1.00
 -11   4  -1    9.30    1.10
 -11   4  -1    8.70    1.00
  11  -4   1    7.60    1.10
  11  -4   1    8.10    1.00
  11  -4   1    8.00    0.80
 -12   4  -1    0.50    0.50
 -12   4  -1   -0.20    0.50
 -12   4  -1    0.10    0.50
  12  -4   1    0.70    0.60
  12  -4   1    0.60    0.60
 -13   4  -1    0.80    0.60
 -13   4  -1    0.30    0.50
 -13   4  -1    0.20    0.40
  13  -4   1    0.00    0.50
  13  -4   1   -0.10    0.60
 -14   4  -1   43.40    2.00
 -14   4  -1   42.60    2.00
  14  -4   1   41.60    2.00
  14  -4   1   40.50    2.30
 -15   4  -1    7.00    0.60
  15  -4   1    7.20    0.60
  15  -4   1    6.60    0.70
  15   3  -1    9.90    1.10
 -15  -3   1    9.60    0.70
  14   3  -1    8.80    1.00
 -14  -3   1    9.20    0.70
 -14  -3   1    9.00    0.80
  13   3  -1   23.20    1.90
  13   3  -1   22.70    1.80
 -13  -3   1   23.00    1.40
 -13  -3   1   22.90    1.30
  12   3  -1   19.20    2.30
 -12  -3   1   21.00    1.60
 -12  -3   1   22.20    1.30
  11   3  -1   36.70    9.30
  11   3  -1   23.20    1.50
  11   3  -1   23.90    2.10
  11   3  -1   25.50    2.80
  11   3  -1   23.20    2.40
 -11  -3   1   25.80    1.40
 -11  -3   1   20.20    3.20
 -11  -3   1   23.50    1.60
  10   3  -1   66.39    4.20
  10   3  -1   76.19    8.40
  10   3  -1   68.99    3.90
 -10  -3   1   65.79    3.00
 -10  -3   1   61.29    3.30
 -10  -3   1   66.09    3.20
 -10  -3   1   68.19    4.50
 -10  -3   1   66.99    3.00
   9   3  -1   60.19    6.40
   9   3  -1   60.89    4.10
   9   3  -1   53.79    3.90
   9   3  -1   61.99    3.40
  -9  -3   1   57.79    2.70
  -9  -3   1   55.49    2.90
  -9  -3   1   59.19    3.80
  -9  -3   1   52.89    2.90
  -9  -3   1   63.79    2.80
   8   3  -1  162.98    7.40
   8   3  -1  150.18    7.50
   8   3  -1  172.98    8.30
  -8  -3   1  141.99    6.40
  -8  -3   1  145.59    6.20
  -8  -3   1  150.78    7.20
  -8  -3   1  139.09    6.40
  -8  -3   1  147.69    6.40
   7   3  -1  248.38   10.70
   7   3  -1  252.07   10.90
   7   3  -1  239.78   11.50
  -7  -3   1  235.18   10.50
  -7  -3   1  235.38    9.90
  -7  -3   1  214.88    9.70
   6   3  -1    7.00    1.30
   6   3  -1    8.40    2.90
   6   3  -1    8.70    1.80
  -6  -3   1    7.90    1.10
  -6  -3   1    8.80    1.30
  -6  -3   1    8.40    1.00
  -6  -3   1    8.00    0.70
  -6  -3   1    8.80    1.00
  -6  -3   1   10.10    1.10
   5   3  -1  521.35   21.70
   5   3  -1  554.94   21.90
  -5  -3   1  527.45   21.40
  -5  -3   1  542.05   21.40
  -5  -3   1  537.55   21.10
  -5  -3   1  503.85   21.30
  -5  -3   1  534.95   21.70
   4   3  -1 1031.30   43.40
   4   3  -1  959.10   43.20
  -4  -3   1 1117.09   42.70
  -4  -3   1 1217.58   44.00
  -4  -3   1 1105.49   43.00
  -4  -3   1 1050.49   42.90
   3   3  -1  194.48    9.00
  -3  -3   1  222.58    8.70
  -3  -3   1  233.38    9.10
  -3  -3   1  224.68    8.90
   2   3  -1  298.87   13.20
  -2  -3   1  330.27   12.90
  -2  -3   1  322.97   12.70
  -2  -3   1  309.97   12.70
  -2  -3   1  322.47   12.60
  -2  -3   1  325.47   12.80
   1   3  -1 2989.10  121.09
   1   3  -1 3135.79  120.99
   0   3  -1 1850.61   75.29
   0  -3   1 1930.21   75.29
   0  -3   1 1933.01   75.29
  -1   3  -1  834.72   32.70
   1  -3   1  817.12   32.70
   1  -3   1  823.12   32.70
  -2   3  -1  397.76   16.00
  -2   3  -1  396.86   16.40
  -2   3  -1  398.06   16.10
   2  -3   1  414.96   16.00
  -3   3  -1   37.30    2.40
  -3   3  -1   38.80    2.60
  -3   3  -1   39.30    2.10
  -3   3  -1   40.60    2.10
   3  -3   1   32.80    1.90
  -4   3  -1  104.69    5.20
  -4   3  -1   97.79    5.20
  -4   3  -1  101.19    6.30
  -4   3  -1   99.69    4.70
  -4   3  -1  102.99    5.50
   4  -3   1  102.29    4.20
  -5   3  -1    6.60    0.90
  -5   3  -1    5.90    3.10
  -5   3  -1    6.80    1.80
  -5   3  -1    5.80    1.60
  -5   3  -1    4.90    3.50
  -6   3  -1  171.08    7.20
  -6   3  -1  174.68    7.50
  -6   3  -1  167.78    9.70
  -6   3  -1  172.68    8.50
  -6   3  -1  182.28    8.90
  -7   3  -1  176.18    9.30
  -7   3  -1  176.58    9.80
  -7   3  -1  184.88    7.70
  -7   3  -1  188.08    8.00
  -7   3  -1  191.48    9.60
  -8   3  -1  173.28    7.20
  -8   3  -1  166.88    7.60
  -8   3  -1  175.58    7.30
  -8   3  -1  164.38    8.70
  -8   3  -1  163.48   10.10
   8  -3   1  169.18    7.30
   8  -3   1  173.98    7.40
   8  -3   1  174.28    7.00
  -9   3  -1   15.30    1.20
  -9   3  -1   11.70    6.60
  -9   3  -1   20.70    4.70
  -9   3  -1   16.50    2.70
  -9   3  -1   17.20    1.40
  -9   3  -1   16.30    2.00
   9  -3   1   15.30    1.50
   9  -3   1   16.50    1.10
 -10   3  -1   66.59    3.30
 -10   3  -1   54.29    3.60
 -10   3  -1   65.39    3.00
 -10   3  -1   58.09    6.70
 -10   3  -1   52.89    5.50
 -10   3  -1   60.39    5.50
 -10   3  -1   52.09    9.40
  10  -3   1   60.99    3.60
  10  -3   1   60.09    3.40
  10  -3   1   60.69    2.80
 -11   3  -1   74.79    7.70
 -11   3  -1   88.69    4.00
 -11   3  -1   86.59    4.90
 -11   3  -1   90.89    4.10
 -11   3  -1   81.59   10.60
 -11   3  -1   87.89    4.10
  11  -3   1   87.39    3.80
  11  -3   1   89.89    4.10
  11  -3   1   87.29    4.30
 -12   3  -1   17.90    1.50
 -12   3  -1   17.50    1.30
 -13   3  -1   11.30    1.00
 -13   3  -1   12.20    1.00
  13  -3   1   12.10    1.20
  13  -3   1   10.90    1.30
 -14   3  -1   13.30    1.00
 -14   3  -1   13.30    1.00
  14  -3   1   12.30    1.10
  14  -3   1   13.60    1.30
 -15   3  -1  201.68    7.80
 -15   3  -1  179.38    7.60
  15  -3   1  186.48    7.80
  15  -3   1  177.18    7.60
  15   2  -1   38.90    2.40
 -15  -2   1   39.60    1.80
  14   2  -1    7.40    0.90
 -14  -2   1    6.90    0.70
 -14  -2   1    7.30    0.80
  13   2  -1   61.49    3.70
  13   2  -1   63.89    3.20
  13   2  -1   62.09    3.20
 -13  -2   1   62.19    3.00
 -13  -2   1   62.99    2.90
  12   2  -1   58.79    3.20
  12   2  -1   56.29    3.20
  12   2  -1   58.89    3.20
 -12  -2   1   56.59    2.70
 -12  -2   1   59.29    2.70
 -12  -2   1   60.79    2.90
  11   2  -1  310.87   13.20
  11   2  -1  307.07   13.10
  11   2  -1  302.87   12.60
  11   2  -1  316.57   13.10
 -11  -2   1  312.37   12.70
 -11  -2   1  311.57   14.90
 -11  -2   1  314.27   12.80
 -11  -2   1  310.07   12.70
  10   2  -1   13.10    1.20
  10   2  -1   17.00    2.00
  10   2  -1   13.30    1.70
  10   2  -1   15.20    1.90
  10   2  -1   14.40    4.50
 -10  -2   1   15.20    1.10
 -10  -2   1   13.70    2.30
 -10  -2   1   13.60    1.00
 -10  -2   1   14.40    1.30
   9   2  -1    2.20    1.60
   9   2  -1    3.10    1.40
   9   2  -1    5.20    2.90
  -9  -2   1    1.10    0.90
  -9  -2   1    1.70    0.50
  -9  -2   1    1.60    0.50
  -9  -2   1    2.10    1.10
  -9  -2   1    2.60    0.80
  -9  -2   1    1.70    0.50
  -9  -2   1    2.00    1.40
  -9  -2   1    1.80    1.00
   8   2  -1   29.40    3.60
  -8  -2   1   23.60    1.60
  -8  -2   1   27.60    2.70
  -8  -2   1   26.20    2.00
  -8  -2   1   24.50    1.50
  -8  -2   1   24.60    1.90
   7   2  -1   -0.30    1.40
   7   2  -1   -0.90    1.40
   7   2  -1    0.80    1.50
  -7  -2   1    0.40    0.50
  -7  -2   1    1.60    0.60
  -7  -2   1   -0.70    1.10
  -7  -2   1    0.80    0.70
  -7  -2   1   -0.50    0.60
   6   2  -1  120.59    5.80
   6   2  -1  129.19    6.10
  -6  -2   1  129.29    5.70
  -6  -2   1  125.09    5.50
  -6  -2   1  132.59    6.40
  -6  -2   1  125.19    5.30
  -6  -2   1  126.69    5.60
   5   2  -1  220.38    9.00
   5   2  -1  198.28    8.80
  -5  -2   1  202.08    8.60
  -5  -2   1  203.18    8.60
  -5  -2   1  212.68    9.30
  -5  -2   1  198.48    8.60
  -5  -2   1  208.38    8.40
   4   2  -1    3.00    0.90
   4   2  -1    2.40    0.70
  -4  -2   1    3.50    0.30
  -4  -2   1    2.60    0.60
  -4  -2   1    2.10    0.50
  -4  -2   1    3.60    0.80
   3   2  -1 1806.52   74.69
   3   2  -1 1807.22   74.59
  -3  -2   1 1836.22   74.59
  -3  -2   1 1847.22   74.49
  -3  -2   1 1929.21   74.59
  -3  -2   1 1930.31   74.39
  -3  -2   1 1959.40   74.59
  -3  -2   1 1940.91   74.79
   2   2  -1   85.69    3.90
  -2  -2   1   91.09    3.80
  -2  -2   1   94.99    4.00
  -2  -2   1   97.09    3.80
  -2  -2   1   93.69    3.90
  -2  -2   1   92.89    3.90
  -2  -2   1   95.19    3.70
   1   2  -1  374.76   15.90
  -1  -2   1  386.76   15.70
  -1  -2   1  408.16   15.70
  -1  -2   1  415.46   15.90
   0  -2   1    9.90    0.50
  -1   2  -1   33.20    1.60
  -1   2  -1   35.50    1.60
  -1   2  -1   44.00    1.80
   1  -2   1   38.60    1.60
  -2   2  -1 1672.03   66.79
  -2   2  -1 1704.43   66.69
  -2   2  -1 1657.03   66.79
  -2   2  -1 1682.63   67.19
   2  -2   1 1710.53   66.59
  -3   2  -1 1929.51   73.59
  -3   2  -1 1739.13   72.89
  -3   2  -1 1879.41   72.49
  -3   2  -1 1833.42   72.89
  -3   2  -1 1899.31   72.89
   3  -2   1 1568.14   72.39
   3  -2   1 1955.00   72.49
  -4   2  -1   98.49    6.50
  -4   2  -1  117.99    5.80
  -4   2  -1  126.99    5.20
  -4   2  -1  122.49    5.80
   4  -2   1  112.89    5.20
   4  -2   1  127.39    4.80
  -5   2  -1  378.06   15.80
  -5   2  -1  383.76   15.10
  -5   2  -1  384.06   16.00
  -5   2  -1  356.96   16.60
   5  -2   1  348.87   15.10
  -6   2  -1   62.89    4.00
  -6   2  -1   58.69    4.70
  -6   2  -1   64.29    4.50
  -6   2  -1   63.99    3.20
  -7   2  -1   11.30    4.40
  -7   2  -1   14.40    2.10
  -7   2  -1   13.40    2.00
  -7   2  -1   15.20    1.60
  -7   2  -1   15.20    3.10
  -7   2  -1   16.40    1.60
  -8   2  -1  381.66   15.50
  -8   2  -1  371.56   16.80
  -8   2  -1  379.66   16.70
  -8   2  -1  397.86   17.90
  -8   2  -1  381.96   15.80
  -9   2  -1    1.20    1.00
  -9   2  -1    1.60    0.60
  -9   2  -1    1.10    3.50
  -9   2  -1    0.40    5.20
  -9   2  -1   -0.90    2.00
  -9   2  -1    1.70    0.50
   9  -2   1    1.40    1.00
   9  -2   1    2.30    0.80
   9  -2   1    2.40    0.40
 -10   2  -1  143.79    6.00
 -10   2  -1  145.09    6.00
 -10   2  -1  140.49    5.90
 -10   2  -1  129.39    5.80
 -10   2  -1  132.19    6.40
 -10   2  -1  123.29   11.70
 -10   2  -1  125.49    8.90
  10  -2   1  139.59    6.20
  10  -2   1  140.69    5.80
 -11   2  -1  185.08    7.80
 -11   2  -1  167.38    7.70
 -11   2  -1  156.98   14.40
 -11   2  -1  185.98    7.80
 -11   2  -1  189.58    7.80
 -11   2  -1  197.18    9.50
  11  -2   1  187.48    7.60
  11  -2   1  187.68    8.00
  11  -2   1  187.08    8.00
 -12   2  -1    2.80    0.60
 -12   2  -1    4.20    0.70
 -12   2  -1    4.60    0.70
  12  -2   1    3.60    0.90
  12  -2   1    3.30    0.90
 -13   2  -1   63.19    2.90
 -13   2  -1   57.29    2.90
 -13   2  -1   64.19    3.00
  13  -2   1   64.39    3.10
  13  -2   1   62.19    3.20
 -14   2  -1    4.30    0.60
 -14   2  -1    4.40    0.60
 -14   2  -1    4.90    1.00
  14  -2   1    4.00    1.00
  14  -2   1    3.50    1.00
 -15   2  -1    0.80    0.50
 -15   2  -1    0.60    0.40
  15  -2   1    0.10    0.50
  15  -2   1    0.40    0.70
  15   1  -1   34.30    1.90
 -15  -1   1   33.80    1.70
 -15  -1   1   35.30    1.70
  14   1  -1    1.60    0.70
 -14  -1   1    1.60    0.50
 -14  -1   1    1.60    0.40
 -14  -1   1    1.80    0.50
  13   1  -1  102.49    4.70
  13   1  -1  105.69    4.80
 -13  -1   1  101.79    4.60
 -13  -1   1  101.29    4.50
 -13  -1   1  105.59    4.50
  12   1  -1   41.50    2.50
  12   1  -1   40.90    2.60
 -12  -1   1   43.10    2.10
 -12  -1   1   41.20    2.30
 -12  -1   1   43.50    2.10
  11   1  -1  111.29    5.30
  11   1  -1  119.29    5.30
 -11  -1   1  113.89    4.90
 -11  -1   1  100.29    8.50
 -11  -1   1  112.19    5.10
 -11  -1   1  110.69    4.80
  10   1  -1    3.10    1.20
  10   1  -1    3.40    1.20
  10   1  -1    2.90    1.00
 -10  -1   1    1.00    0.80
 -10  -1   1    3.40    0.60
 -10  -1   1    2.80    0.60
 -10  -1   1    2.70    0.50
 -10  -1   1    4.10    1.30
 -10  -1   1    3.50    1.40
 -10  -1   1    3.20    2.10
   9   1  -1   15.20    3.10
   9   1  -1   18.00    1.90
   9   1  -1   15.90    1.80
   9   1  -1   15.00    1.70
  -9  -1   1   14.60    1.10
  -9  -1   1   16.60    1.10
  -9  -1   1   12.60    1.90
  -9  -1   1   16.20    2.70
  -9  -1   1   14.60    1.70
  -9  -1   1   15.90    1.90
  -9  -1   1   17.60    1.20
   8   1  -1   96.09    5.70
  -8  -1   1   99.19    4.80
  -8  -1   1  107.29    6.70
  -8  -1   1   99.59    4.90
   7   1  -1  390.76   15.90
   7   1  -1  371.66   15.30
  -7  -1   1  364.16   15.40
  -7  -1   1  361.26   15.50
  -7  -1   1  359.06   15.00
  -7  -1   1  388.06   17.70
  -7  -1   1  384.56   15.60
   6   1  -1   78.59    3.90
   6   1  -1   69.09    3.70
  -6  -1   1   68.89    4.10
  -6  -1   1   74.49    5.70
  -6  -1   1   72.99    3.70
  -6  -1   1   71.29    3.60
  -6  -1   1   70.49    4.20
  -6  -1   1   71.29    3.50
   5   1  -1    0.50    0.70
   5   1  -1    1.30    0.80
  -5  -1   1    0.10    1.80
  -5  -1   1    0.20    0.70
  -5  -1   1    1.40    1.30
  -5  -1   1    1.40    1.00
  -5  -1   1    0.80    0.60
  -5  -1   1    1.90    1.10
   4   1  -1    2.10    0.60
   4   1  -1    3.30    0.70
  -4  -1   1    2.90    0.70
  -4  -1   1    3.90    1.90
  -4  -1   1    4.60    1.00
  -4  -1   1    4.20    1.20
  -4  -1   1    2.80    1.00
  -4  -1   1    4.30    0.80
   3   1  -1  623.64   25.50
   3   1  -1  664.33   25.50
  -3  -1   1  645.84   25.60
  -3  -1   1  636.34   25.70
  -3  -1   1  654.23   25.50
  -3  -1   1  641.64   26.00
  -3  -1   1  603.94   26.70
   2   1  -1  394.46   16.30
  -2  -1   1  411.76   16.30
  -2  -1   1  394.06   16.40
  -2  -1   1  432.16   16.20
  -2  -1   1  410.66   17.10
  -2  -1   1  404.16   16.50
   1   1  -1   33.30    1.40
   1   1  -1   28.40    1.70
  -1  -1   1   31.70    1.50
  -1  -1   1   34.80    1.30
  -1  -1   1   33.10    1.50
  -1  -1   1   33.70    1.50
  -1  -1   1   34.60    1.40
  -1  -1   1   33.60    1.50
   0  -1   1    5.90    0.30
   0  -1   1    5.50    0.30
  -1   1  -1    8.50    0.40
  -1   1  -1    7.30    0.50
  -1   1  -1    6.70    0.50
  -1   1  -1    7.70    0.50
   1  -1   1    8.90    0.40
   1  -1   1    8.60    0.40
  -3   1  -1 1118.59   39.40
  -3   1  -1 1082.89   39.80
  -3   1  -1  906.21   40.10
   3  -1   1  882.81   39.40
   3  -1   1  963.50   39.50
  -4   1  -1  277.57   10.80
  -4   1  -1  265.77   11.70
  -4   1  -1  284.27   11.40
  -4   1  -1  274.37   11.50
   4  -1   1  241.98   10.90
   4  -1   1  248.68   10.90
  -5   1  -1  121.79    5.10
  -5   1  -1  118.09    5.80
  -5   1  -1  115.29    6.10
  -5   1  -1  114.79    5.80
   5  -1   1  111.39    5.30
  -6   1  -1  416.96   17.50
  -6   1  -1  410.86   16.80
  -6   1  -1  397.66   16.90
  -6   1  -1  406.76   16.30
   6  -1   1  372.26   16.60
  -7   1  -1  112.99    6.80
  -7   1  -1  109.39    4.70
  -7   1  -1   90.29    8.90
  -7   1  -1  109.69    5.70
  -7   1  -1  112.29    4.90
  -7   1  -1  110.19    5.30
   7  -1   1  105.49    5.50
  -8   1  -1   65.59    3.00
  -8   1  -1   49.60    7.70
  -8   1  -1   62.19    6.10
  -8   1  -1   67.09    3.40
  -8   1  -1   63.09    3.60
  -8   1  -1   62.89    5.80
  -9   1  -1    2.70    0.60
  -9   1  -1    6.10    4.20
  -9   1  -1    3.30    0.60
  -9   1  -1    6.50    2.20
  -9   1  -1    1.10    2.00
  -9   1  -1    2.70    0.60
  -9   1  -1    1.90    2.90
  -9   1  -1    2.40    1.00
   9  -1   1    4.10    0.50
   9  -1   1    3.60    1.30
   9  -1   1    3.50    1.00
 -10   1  -1   30.50    1.80
 -10   1  -1   31.10    2.60
 -10   1  -1   36.10    1.90
 -10   1  -1   35.30    1.90
 -10   1  -1   28.50    3.10
 -10   1  -1   33.40    1.80
 -10   1  -1   32.00    5.30
  10  -1   1   31.40    2.30
  10  -1   1   35.20    2.50
  10  -1   1   35.80    1.70
 -11   1  -1   -0.20    1.80
 -11   1  -1   -1.40    1.40
 -11   1  -1    0.10    0.50
 -11   1  -1   -2.90    2.90
 -11   1  -1    0.70    0.50
 -11   1  -1    0.00    0.50
 -11   1  -1    0.80    0.80
  11  -1   1    0.60    0.80
 -12   1  -1   25.00    1.50
 -12   1  -1   26.30    1.60
 -12   1  -1   23.80    1.50
  12  -1   1   24.60    1.90
  12  -1   1   25.60    2.00
 -13   1  -1   35.50    1.90
 -13   1  -1   35.90    1.90
 -13   1  -1   34.10    1.90
  13  -1   1   36.40    2.30
  13  -1   1   37.30    2.20
 -14   1  -1   11.80    1.20
 -14   1  -1   13.30    1.00
 -14   1  -1   13.50    1.00
  14  -1   1   12.40    1.30
  14  -1   1   15.50    1.30
 -15   1  -1   21.10    1.10
 -15   1  -1   21.40    1.20
  15  -1   1   22.40    1.30
  15  -1   1   21.60    1.50
  15   0  -1   21.80    1.40
 -15   0   1   18.90    1.10
  14   0  -1   11.60    1.30
  14   0  -1   12.70    1.20
 -14   0   1   11.50    0.90
 -14   0   1   10.60    0.80
  13   0  -1    5.50    0.90
  13   0  -1    4.80    0.80
 -13   0   1    5.20    0.70
 -13   0   1    4.40    0.60
  12   0  -1   15.00    1.60
  12   0  -1   14.70    1.60
 -12   0   1   13.50    1.10
 -12   0   1   14.90    1.20
 -12   0   1   16.00    1.10
  11   0  -1    0.80    0.80
  11   0  -1    1.60    1.00
 -11   0   1   -0.10    0.40
 -11   0   1    0.20    0.50
 -11   0   1   -0.80    3.00
 -11   0   1    0.20    0.50
  10   0  -1   14.90    1.90
  10   0  -1   16.00    1.70
 -10   0   1   14.70    1.10
 -10   0   1   12.60    1.80
 -10   0   1   12.30    1.80
 -10   0   1   13.60    1.10
 -10   0   1   13.70    1.10
 -10   0   1   15.90    3.30
   9   0  -1    8.70    1.20
   9   0  -1    7.40    1.30
   9   0  -1   11.20    1.50
  -9   0   1    8.40    1.40
  -9   0   1    9.20    1.00
  -9   0   1    9.20    1.60
  -9   0   1   11.80    3.70
  -9   0   1    8.00    0.90
  -9   0   1    7.80    2.20
  -9   0   1    9.60    0.80
   8   0  -1    7.40    2.00
  -8   0   1   11.20    3.90
  -8   0   1    5.40    1.30
  -8   0   1    4.80    1.10
  -8   0   1    6.70    2.50
  -8   0   1    6.00    0.70
   7   0  -1   21.20    2.70
  -7   0   1   18.70    2.40
  -7   0   1   23.00    1.40
  -7   0   1   21.30    1.80
  -7   0   1   20.40    1.20
  -7   0   1   17.30    4.50
  -7   0   1   22.90    3.10
  -7   0   1   20.20    2.00
   6   0  -1  273.37   11.10
  -6   0   1  265.47   12.00
  -6   0   1  261.67   11.60
  -6   0   1  258.87   11.30
  -6   0   1  225.28   14.20
  -6   0   1  275.87   11.00
   5   0  -1  418.36   18.20
   5   0  -1  446.36   18.40
  -5   0   1  448.06   18.20
  -5   0   1  452.35   18.80
  -5   0   1  467.55   18.90
  -5   0   1  457.85   18.70
   4   0  -1   74.19    3.40
   4   0  -1   72.89    3.40
  -4   0   1   76.89    4.10
  -4   0   1   77.59    4.10
  -4   0   1   78.69    4.20
  -4   0   1   76.19    3.50
   3   0  -1   20.20    1.20
   3   0  -1   22.40    1.20
  -3   0   1   17.30    2.10
  -3   0   1   21.20    2.00
  -3   0   1   21.80    1.40
  -3   0   1   19.20    1.90
   2   0  -1  233.98    9.50
  -2   0   1  238.88    9.90
  -2   0   1  226.38   10.50
  -2   0   1  243.18    9.70
   1   0  -1 1155.98   44.20
   1   0  -1 1108.79   44.30
   1   0  -1 1182.98   44.30
  -1   0   1 1172.58   44.20
  -1   0   1 1038.10   44.50
  -1   0   1 1061.69   44.40
   0   0  -1   43.20    1.70
   0   0  -1   40.50    1.70
   0   0  -1   42.90    1.70
   0   0  -1   42.70    1.70
   0   0   1   45.00    1.80
   0   0   1   42.90    1.70
   0   0   1   44.60    1.80
  -1   0  -1 2785.52  112.09
  -1   0  -1 2603.84  112.09
   1   0   1 3155.18  112.09
   1   0   1 2803.82  112.09
  -2   0  -1   67.09    2.90
  -2   0  -1   66.49    2.90
   2   0   1   64.19    2.90
  -3   0  -1 4035.60  154.58
  -3   0  -1 4123.79  154.68
  -3   0  -1 4079.99  154.28
  -3   0  -1 4078.99  154.18
   3   0   1 3192.38  154.18
  -4   0  -1  436.46   17.10
  -4   0  -1  433.06   17.30
  -4   0  -1  449.76   17.60
   4   0   1  365.96   17.00
  -5   0  -1   98.79    4.30
  -5   0  -1   98.89    4.60
  -5   0  -1   75.19    6.50
  -5   0  -1   96.49    4.00
   5   0   1   85.89    4.70
   5   0   1   86.59    4.40
  -6   0  -1    1.50    1.80
  -6   0  -1    1.80    1.10
  -6   0  -1    2.20    0.60
  -6   0  -1    5.80    2.70
  -6   0  -1    2.60    0.80
   6   0   1    1.10    1.20
  -7   0  -1   25.60    2.90
  -7   0  -1   27.90    2.00
  -7   0  -1   25.50    1.80
  -7   0  -1   30.20    2.70
  -7   0  -1   26.70    4.50
   7   0   1   26.90    2.90
  -8   0  -1    5.60    2.00
  -8   0  -1    5.60    1.00
  -8   0  -1    7.40    1.90
  -8   0  -1    8.70    3.40
  -8   0  -1    5.80    1.10
  -8   0  -1    7.10    1.80
   8   0   1    6.40    2.30
  -9   0  -1    0.30    0.80
  -9   0  -1    0.90    1.50
  -9   0  -1   -0.60    0.90
  -9   0  -1    1.60    1.20
  -9   0  -1   -0.40    0.40
  -9   0  -1    1.20    0.50
  -9   0  -1    0.70    2.60
   9   0   1    0.80    1.30
   9   0   1   -0.60    1.00
   9   0   1    0.60    0.60
 -10   0  -1    4.70    1.30
 -10   0  -1    4.70    0.60
 -10   0  -1    3.60    0.60
 -10   0  -1    4.70    0.60
 -10   0  -1    4.70    0.60
 -10   0  -1    4.50    2.50
 -10   0  -1    3.80    2.30
  10   0   1    3.60    1.20
  10   0   1    4.50    0.60
  10   0   1    3.20    1.10
 -11   0  -1    9.40    1.00
 -11   0  -1    9.20    0.90
 -11   0  -1   11.20    2.80
 -11   0  -1    9.50    1.70
 -11   0  -1    7.60    0.80
  11   0   1    9.40    1.30
  11   0   1    9.80    1.20
 -12   0  -1   10.80    1.00
 -12   0  -1   12.40    1.00
 -12   0  -1   12.70    1.10
  12   0   1   11.50    1.50
 -13   0  -1   -0.10    0.40
 -13   0  -1   -0.20    0.40
 -13   0  -1    0.60    0.50
  13   0   1    0.60    0.80
  13   0   1    0.40    0.70
 -14   0  -1   10.20    0.90
 -14   0  -1   10.80    0.90
  14   0   1   10.00    1.00
  14   0   1   10.40    1.30
 -15   0  -1    0.40    0.30
 -15   0  -1   -0.10    0.30
  15   0   1    0.10    0.50
  15   0   1    0.50    0.60
  15  -1  -1    0.00    0.50
  15  -1  -1    0.80    0.60
 -15   1   1   -0.10    0.30
  14  -1  -1   14.70    1.30
  14  -1  -1   14.70    1.20
 -14   1   1   12.70    1.00
 -14   1   1   12.10    1.20
 -14   1   1   14.40    0.90
  13  -1  -1   29.50    1.80
  13  -1  -1   30.60    2.00
 -13   1   1   28.80    1.60
 -13   1   1   28.20    1.60
 -13   1   1   30.20    1.60
  12  -1  -1  124.59    5.60
  12  -1  -1  111.49    6.00
 -12   1   1  126.29    5.70
 -12   1   1  111.19    5.50
 -12   1   1  125.29    5.20
  11  -1  -1   81.99    3.90
  11  -1  -1   79.29    3.90
 -11   1   1   76.99    3.60
 -11   1   1   82.99    3.70
 -11   1   1   81.39    3.60
 -11   1   1   77.59    7.20
 -11   1   1   70.39    4.70
  10  -1  -1    2.50    1.00
  10  -1  -1   -0.30    0.80
 -10   1   1    0.80    0.50
 -10   1   1   -0.10    1.40
 -10   1   1   -2.40    3.80
 -10   1   1    2.00    0.60
 -10   1   1    1.40    0.50
 -10   1   1    1.30    0.50
   9  -1  -1  227.88    9.50
   9  -1  -1  218.78    9.40
  -9   1   1  202.58    9.10
  -9   1   1  211.18   10.00
  -9   1   1  225.28   14.80
  -9   1   1  215.18    9.70
  -9   1   1  235.98    9.30
  -9   1   1  230.68    9.20
  -9   1   1  212.28   11.60
  -9   1   1  230.18    9.20
   8  -1  -1   16.60    1.90
   8  -1  -1   16.50    1.10
  -8   1   1   16.80    1.10
  -8   1   1   18.80    3.70
  -8   1   1   15.50    1.20
  -8   1   1   17.60    1.20
  -8   1   1   11.20    5.30
  -8   1   1   15.70    2.00
  -8   1   1   14.80    2.90
  -8   1   1   14.70    2.00
   7  -1  -1   42.70    3.20
  -7   1   1   45.90    4.30
  -7   1   1   37.30    3.80
  -7   1   1   39.30    3.20
  -7   1   1   44.50    2.00
  -7   1   1   44.20    2.70
  -7   1   1   29.50    9.10
   6  -1  -1   27.10    2.20
  -6   1   1   29.90    3.10
  -6   1   1   15.40    4.30
  -6   1   1   28.00    3.10
  -6   1   1   28.20    2.90
  -6   1   1   26.70    1.50
  -6   1   1   26.90    2.00
   5  -1  -1  359.86   15.70
  -5   1   1  389.86   17.10
  -5   1   1  393.06   15.90
  -5   1   1  412.76   16.60
  -5   1   1  382.66   16.70
   4  -1  -1  290.37   12.10
   4  -1  -1  305.27   12.10
  -4   1   1  298.57   12.30
  -4   1   1  297.67   13.00
  -4   1   1  309.97   12.70
  -4   1   1  284.17   13.70
   3  -1  -1  261.07   10.90
   3  -1  -1  278.27   10.90
  -3   1   1  243.28   12.20
  -3   1   1  279.17   11.10
  -3   1   1  267.47   11.60
  -3   1   1  277.87   11.30
   2  -1  -1  901.41   39.00
  -2   1   1 1019.50   39.70
  -2   1   1 1006.20   39.90
  -2   1   1  986.10   39.40
  -2   1   1 1012.40   39.40
   1  -1  -1    7.90    0.50
   1  -1  -1    9.20    0.40
   1  -1  -1    8.90    0.50
  -1   1   1    8.30    0.60
  -1   1   1    8.60    0.50
   0  -1  -1  413.06   16.40
   0  -1  -1  412.16   16.40
   0  -1  -1  421.56   16.40
   0  -1  -1  404.46   16.40
   0   1   1  417.06   16.40
  -1  -1  -1  513.85   21.00
  -1  -1  -1  513.25   21.00
  -1  -1  -1  547.55   21.10
  -1  -1  -1  543.75   21.00
  -1  -1  -1  509.75   21.00
   1   1   1  563.54   21.30
  -2  -1  -1   70.09    2.80
  -2  -1  -1   68.89    2.80
  -2  -1  -1   68.19    2.80
  -2  -1  -1   66.59    2.80
  -2  -1  -1   68.19    2.90
  -3  -1  -1   62.49    2.80
  -3  -1  -1   62.29    2.80
  -3  -1  -1   59.79    2.80
  -3  -1  -1   62.89    3.40
  -3  -1  -1   59.59    2.60
  -3  -1  -1   60.29    2.60
  -4  -1  -1  258.57   10.40
  -4  -1  -1  254.67   11.40
  -4  -1  -1  254.27   10.10
  -4  -1  -1  248.38   10.40
  -4  -1  -1  257.57   10.20
  -4  -1  -1  258.37   10.20
   4   1   1  210.18   10.30
  -5  -1  -1  112.59    5.20
  -5  -1  -1  120.09    5.30
  -5  -1  -1  114.89    4.90
  -5  -1  -1  114.99    4.80
  -5  -1  -1  114.89    4.90
  -5  -1  -1  114.39    5.00
  -5  -1  -1  116.29    6.40
   5   1   1  103.99    5.20
   5   1   1   99.09    5.30
  -6  -1  -1    8.30    1.20
  -6  -1  -1    8.20    1.00
  -6  -1  -1    9.40    2.30
  -6  -1  -1    6.30    1.40
  -6  -1  -1    6.00    0.80
   6   1   1    6.40    1.50
   6   1   1    6.50    1.80
  -7  -1  -1   55.59    2.90
  -7  -1  -1   59.59    3.30
  -7  -1  -1   55.99    2.90
  -7  -1  -1   60.69    4.70
  -7  -1  -1   56.99    3.60
  -7  -1  -1   57.49    3.50
  -7  -1  -1   59.39    2.60
   7   1   1   58.59    4.10
  -8  -1  -1   21.60    1.70
  -8  -1  -1   21.90    1.30
  -8  -1  -1   20.90    1.70
  -8  -1  -1   21.80    3.10
  -8  -1  -1   18.30    2.00
   8   1   1   19.10    2.70
  -9  -1  -1   26.30    1.90
  -9  -1  -1   23.10    1.70
  -9  -1  -1   26.40    1.40
  -9  -1  -1   25.50    1.40
  -9  -1  -1   23.50    3.10
  -9  -1  -1   22.40    1.90
  -9  -1  -1   23.10    1.50
  -9  -1  -1   25.70    2.00
   9   1   1   25.60    1.40
   9   1   1   23.90    3.10
   9   1   1   24.20    2.20
   9   1   1   23.40    2.40
   9   1   1   26.40    4.00
 -10  -1  -1   62.49    3.10
 -10  -1  -1   59.09    2.80
 -10  -1  -1   57.19    4.00
 -10  -1  -1   56.89    4.40
 -10  -1  -1   58.49    2.70
 -10  -1  -1   63.79    3.10
  10   1   1   55.69    3.40
  10   1   1   58.39    3.60
  10   1   1   60.39    3.80
 -11  -1  -1  210.98    8.50
 -11  -1  -1  211.68    8.60
 -11  -1  -1  205.18    8.80
 -11  -1  -1  189.88    9.00
 -11  -1  -1  206.18   10.20
  11   1   1  205.28    9.00
  11   1   1  205.28    9.00
 -12  -1  -1    1.10    0.50
 -12  -1  -1    0.20    0.40
  12   1   1   -0.90    1.00
  12   1   1   -0.20    0.80
 -13  -1  -1   42.20    2.10
 -13  -1  -1   42.30    2.50
 -13  -1  -1   42.90    2.20
  13   1   1   43.30    2.50
  13   1   1   43.50    2.60
 -14  -1  -1   48.60    2.30
 -14  -1  -1   50.69    2.30
  14   1   1   47.20    2.60
  14   1   1   48.60    2.60
 -15  -1  -1    7.00    0.70
 -15  -1  -1    6.70    0.70
  15   1   1    8.20    0.90
  15   1   1    6.70    0.80
  15  -2  -1    3.70    0.70
  15  -2  -1    4.30    0.60
 -15   2   1    5.00    0.50
  14  -2  -1    5.50    0.70
  14  -2  -1    5.30    0.80
 -14   2   1    5.70    0.60
 -14   2   1    4.80    0.60
  13  -2  -1   12.10    1.40
  13  -2  -1   11.30    1.20
 -13   2   1   12.20    1.00
 -13   2   1   13.50    1.00
  12  -2  -1   30.90    2.00
  12  -2  -1   27.90    2.00
 -12   2   1   29.70    1.70
 -12   2   1   28.90    1.70
 -12   2   1   31.80    1.80
  11  -2  -1   11.30    1.20
  11  -2  -1   13.20    1.50
 -11   2   1   12.20    1.10
 -11   2   1   12.20    1.50
 -11   2   1   14.30    5.30
 -11   2   1   11.00    2.10
 -11   2   1   11.00    1.00
 -11   2   1   12.40    1.10
  10  -2  -1    1.30    1.20
  10  -2  -1    3.30    1.50
 -10   2   1    1.50    0.80
 -10   2   1    2.20    0.60
 -10   2   1    3.40    5.50
 -10   2   1   -4.70    7.10
 -10   2   1    1.70    0.50
 -10   2   1    1.90    1.50
 -10   2   1    0.30    0.60
   9  -2  -1   -1.00    0.90
   9  -2  -1    0.00    0.70
   9  -2  -1    0.50    0.40
  -9   2   1   -0.20    0.40
  -9   2   1    6.90    4.10
  -9   2   1    0.00    1.30
  -9   2   1    0.40    0.50
  -9   2   1   -0.60    0.60
  -9   2   1    1.30    1.70
  -9   2   1   -1.40    6.70
  -9   2   1    0.70    0.50
   8  -2  -1   74.29    3.10
   8  -2  -1   70.39    3.50
  -8   2   1   76.79    3.30
  -8   2   1   63.79    6.70
  -8   2   1   50.89    8.80
  -8   2   1   68.09    3.90
  -8   2   1   73.89    3.30
  -8   2   1   67.89    4.70
  -8   2   1   75.49    3.20
  -8   2   1   62.39    5.30
  -7   2   1   33.70    2.40
  -7   2   1   19.90    5.60
  -7   2   1   32.50    3.90
  -7   2   1   33.00    1.70
  -7   2   1   32.80    3.60
  -7   2   1   26.90    3.70
   6  -2  -1  979.30   40.90
  -6   2   1 1038.90   40.60
  -6   2   1 1031.50   42.00
  -6   2   1 1041.70   41.10
  -6   2   1 1013.70   42.70
  -6   2   1 1021.20   42.00
   5  -2  -1 1119.39   46.60
  -5   2   1 1223.08   47.80
  -5   2   1 1237.58   47.50
  -5   2   1 1088.89   48.70
  -5   2   1 1184.88   46.90
   4  -2  -1   50.29    2.40
  -4   2   1   48.20    3.60
  -4   2   1   49.70    3.20
  -4   2   1   48.20    2.90
  -4   2   1   38.40    4.70
   3  -2  -1  678.03   31.10
   3  -2  -1  763.32   31.20
  -3   2   1  783.52   31.40
  -3   2   1  789.52   31.70
  -3   2   1  837.22   32.00
  -3   2   1  847.52   32.50
   2  -2  -1  181.88    7.40
   2  -2  -1  166.28    7.40
  -2   2   1  191.38    7.70
  -2   2   1  192.28    7.70
  -2   2   1  190.08    7.60
   1  -2  -1  274.37   11.00
   1  -2  -1  263.87   11.20
  -1   2   1  281.67   11.10
  -1   2   1  285.37   11.10
   0  -2  -1  280.67   11.10
   0  -2  -1  279.37   11.10
   0   2   1  276.37   11.10
   0   2   1  278.87   11.10
  -1  -2  -1   64.99    2.60
  -1  -2  -1   62.09    2.60
  -1  -2  -1   63.29    2.60
  -1  -2  -1   66.89    2.60
  -2  -2  -1   19.40    0.80
  -2  -2  -1   18.70    1.10
  -2  -2  -1   19.30    0.80
  -2  -2  -1   18.50    0.90
  -2  -2  -1   18.70    0.90
  -2  -2  -1   19.50    0.90
   2   2   1   16.00    2.10
   2   2   1   16.50    1.40
  -3  -2  -1 2765.22  100.99
  -3  -2  -1 2631.14  100.89
  -3  -2  -1 2662.13  100.69
   3   2   1 2140.59  101.09
  -4  -2  -1  777.72   31.10
  -4  -2  -1  790.52   31.20
  -4  -2  -1  800.02   31.10
  -4  -2  -1  796.82   31.60
  -4  -2  -1  774.72   31.20
  -4  -2  -1  768.42   31.40
  -5  -2  -1  130.19    5.30
  -5  -2  -1  130.29    5.40
  -5  -2  -1  131.39    5.30
  -5  -2  -1  133.99    5.60
  -5  -2  -1  132.19    5.30
  -5  -2  -1  129.19    5.70
  -5  -2  -1  128.69    5.90
   5   2   1  105.29    6.10
   5   2   1  117.29    6.00
  -6  -2  -1   57.69    2.80
  -6  -2  -1   59.09    2.80
  -6  -2  -1   59.49    2.70
  -6  -2  -1   59.69    2.80
  -6  -2  -1   59.59    3.50
  -6  -2  -1   57.69    3.30
   6   2   1   68.59    4.50
   6   2   1   55.79    3.90
  -7  -2  -1    3.60    0.70
  -7  -2  -1    0.90    0.60
  -7  -2  -1    1.50    0.60
  -7  -2  -1    1.40    1.00
  -7  -2  -1    3.00    0.50
   7   2   1   -0.80    2.50
   7   2   1    6.40    2.40
   7   2   1    3.10    2.10
  -8  -2  -1   17.10    1.40
  -8  -2  -1   18.90    2.20
  -8  -2  -1   20.10    1.60
   8   2   1   26.00    3.30
  -9  -2  -1  149.09    7.40
  -9  -2  -1  149.99    6.30
  -9  -2  -1  146.89    6.60
  -9  -2  -1  140.89    6.40
  -9  -2  -1  149.39    6.20
  -9  -2  -1  132.09    6.30
   9   2   1  160.88    9.20
   9   2   1  155.28    7.20
   9   2   1  151.08    7.40
   9   2   1  147.49    6.90
 -10  -2  -1    1.70    1.40
 -10  -2  -1    0.80    0.50
 -10  -2  -1    1.20    0.80
 -10  -2  -1    1.30    0.50
  10   2   1    5.30    6.80
  10   2   1    2.40    1.30
  10   2   1    4.30    1.70
  10   2   1    1.70    1.40
 -11  -2  -1   98.99    4.60
 -11  -2  -1   93.29    5.20
 -11  -2  -1   99.49    4.30
 -11  -2  -1   99.89    4.40
 -11  -2  -1  100.79    5.90
  11   2   1  101.69    5.00
  11   2   1   98.59    5.20
  11   2   1  100.29    5.10
 -12  -2  -1   19.00    1.30
 -12  -2  -1   19.30    1.50
 -12  -2  -1   20.50    1.30
  12   2   1   19.40    2.10
  12   2   1   20.20    2.00
  12   2   1   18.30    2.10
 -13  -2  -1   39.20    2.10
 -13  -2  -1   42.30    2.20
 -13  -2  -1   42.30    2.10
  13   2   1   42.40    2.60
 -14  -2  -1    1.60    0.50
 -14  -2  -1    1.40    0.40
 -14  -2  -1    2.30    0.60
  14   2   1    1.90    0.70
  14   2   1    2.50    0.80
 -15  -2  -1   22.10    1.30
 -15  -2  -1   25.90    1.30
  15   2   1   26.10    1.60
  15   2   1   25.40    1.60
  14  -3  -1    4.10    0.80
  14  -3  -1    4.80    0.60
 -14   3   1    4.00    0.50
 -14   3   1    3.90    0.60
  13  -3  -1  271.27   11.40
  13  -3  -1  272.47   11.20
 -13   3   1  278.97   11.20
 -13   3   1  270.57   11.20
  12  -3  -1   28.30    1.80
  12  -3  -1   30.80    2.00
 -12   3   1   30.90    1.80
 -12   3   1   30.50    1.80
  11  -3  -1   40.50    2.50
  11  -3  -1   41.40    2.30
 -11   3   1   41.20    2.30
 -11   3   1   42.80    2.20
 -11   3   1   43.50    2.30
  10  -3  -1    0.50    0.70
  10  -3  -1    1.60    0.80
 -10   3   1    1.00    0.50
 -10   3   1    1.20    0.50
 -10   3   1    0.60    5.90
 -10   3   1    0.30    1.60
 -10   3   1   -2.40    7.00
 -10   3   1    1.40    0.90
   9  -3  -1  201.08    8.50
   9  -3  -1  203.18    8.20
   9  -3  -1  195.58    8.60
  -9   3   1  188.48    9.00
  -9   3   1  204.98    8.50
  -9   3   1  212.48    8.50
  -9   3   1  191.88   10.70
  -9   3   1  203.28    8.40
   8  -3  -1  221.68    9.60
   8  -3  -1  224.08    9.20
  -8   3   1  226.68   10.00
  -8   3   1  212.38   11.30
  -8   3   1  240.88    9.40
  -8   3   1  207.88   11.10
  -8   3   1  250.37   10.30
  -8   3   1  204.48   12.10
  -7   3   1   72.59    3.90
  -7   3   1   75.89    6.80
  -7   3   1   60.09    5.90
  -7   3   1   71.49    5.40
  -6   3   1   79.99    7.30
  -6   3   1   88.59    3.90
  -6   3   1   89.69    5.80
  -6   3   1   89.19    4.50
  -6   3   1   91.49    5.90
  -5   3   1  209.88   13.50
  -5   3   1  275.47   11.50
  -5   3   1  266.97   11.90
  -5   3   1  226.48   12.90
  -5   3   1  268.67   10.80
   4  -3  -1 1138.19   46.10
  -4   3   1 1177.28   48.30
  -4   3   1 1147.59   47.00
  -4   3   1 1166.98   46.60
  -4   3   1 1173.48   47.60
   3  -3  -1  622.24   27.10
  -3   3   1  697.83   27.90
  -3   3   1  707.43   27.60
  -3   3   1  690.93   27.50
  -3   3   1  682.83   27.50
   2  -3  -1  866.71   36.50
  -2   3   1  922.61   36.70
  -2   3   1  943.91   36.60
  -2   3   1  945.91   36.70
   1  -3  -1   55.59    2.40
   1  -3  -1   52.29    2.60
  -1   3   1   59.29    2.60
  -1   3   1   60.39    2.50
  -1   3   1   57.39    2.50
  -1   3   1   61.19    2.50
   0  -3  -1 1990.10   76.39
   0  -3  -1 1863.51   76.29
   0  -3  -1 1878.31   76.29
   0   3   1 1931.11   76.29
   0   3   1 1995.00   76.39
  -1  -3  -1  235.98    9.50
  -1  -3  -1  240.78    9.50
  -1  -3  -1  226.28    9.50
  -1  -3  -1  247.68    9.60
   1   3   1  248.48    9.90
   1   3   1  234.08    9.60
   1   3   1  241.38   10.20
  -2  -3  -1  389.76   15.20
  -2  -3  -1  375.96   15.20
  -2  -3  -1  384.36   15.20
  -2  -3  -1  404.36   15.40
  -2  -3  -1  374.76   15.20
   2   3   1  386.16   15.90
   2   3   1  360.36   15.70
  -3  -3  -1  680.33   25.60
  -3  -3  -1  634.74   25.70
  -3  -3  -1  649.93   25.70
  -3  -3  -1  717.23   25.90
  -3  -3  -1  672.83   25.70
   3   3   1  582.24   26.20
   3   3   1  579.04   26.40
  -4  -3  -1 1711.03   65.79
  -4  -3  -1 1753.12   66.09
  -4  -3  -1 1642.34   65.79
  -4  -3  -1 1573.54   65.89
  -4  -3  -1 1697.63   65.79
  -4  -3  -1 1719.73   65.69
   4   3   1 1536.65   66.49
  -5  -3  -1    0.60    0.40
  -5  -3  -1   -0.20    0.40
  -5  -3  -1    0.50    0.30
  -5  -3  -1    0.10    0.50
   5   3   1   -0.50    1.80
   5   3   1   -0.50    1.50
  -6  -3  -1   12.00    1.10
  -6  -3  -1   14.60    0.80
  -6  -3  -1   13.30    1.30
   6   3   1   13.20    2.20
   6   3   1   10.90    2.30
  -7  -3  -1  763.82   29.20
  -7  -3  -1  740.93   29.40
  -7  -3  -1  746.23   29.90
   7   3   1  632.74   32.30
   7   3   1  776.32   30.80
  -8  -3  -1  107.59    5.00
  -8  -3  -1  123.19    5.00
  -8  -3  -1  114.99    5.70
   8   3   1  127.69    7.90
  -9  -3  -1    1.20    0.60
  -9  -3  -1    0.50    0.50
  -9  -3  -1    1.60    0.50
  -9  -3  -1    1.70    1.00
  -9  -3  -1    1.50    0.90
   9   3   1    1.00    4.40
   9   3   1   -1.30    1.80
 -10  -3  -1   52.69    2.60
 -10  -3  -1   53.09    2.80
 -10  -3  -1   56.19    2.60
 -10  -3  -1   52.69    2.80
 -10  -3  -1   55.89    3.80
  10   3   1   64.69    7.30
  10   3   1   54.49    3.80
  10   3   1   57.89    3.90
  10   3   1   56.09    4.10
 -11  -3  -1   16.10    1.70
 -11  -3  -1   21.90    1.30
 -11  -3  -1   21.60    1.50
 -11  -3  -1   16.40    2.80
 -11  -3  -1   21.00    1.30
  11   3   1   18.40    2.30
  11   3   1   23.00    2.40
  11   3   1   16.80    2.10
  11   3   1   24.90    8.70
 -12  -3  -1   36.60    2.10
 -12  -3  -1   38.20    2.00
 -12  -3  -1   38.10    1.90
  12   3   1   39.80    2.90
  12   3   1   34.20    2.50
  12   3   1   38.10    2.80
 -13  -3  -1   26.60    1.60
 -13  -3  -1   26.10    1.50
  13   3   1   26.00    2.10
  13   3   1   24.80    2.00
 -14  -3  -1   65.69    3.00
 -14  -3  -1   65.79    3.00
  14   3   1   68.09    3.40
  14   3   1   66.59    3.40
 -15  -3  -1   15.10    1.00
 -15  -3  -1   15.30    0.90
  15   3   1   13.80    1.30
  15   3   1   13.40    1.70
  14  -4  -1    7.40    0.80
  14  -4  -1    7.50    0.90
 -14   4   1    7.60    0.70
 -14   4   1    7.60    0.80
  13  -4  -1   18.60    1.60
  13  -4  -1   17.00    1.30
 -13   4   1   18.50    1.20
 -13   4   1   17.30    1.20
  12  -4  -1   20.10    1.70
  12  -4  -1   23.30    1.40
 -12   4   1   20.40    1.40
 -12   4   1   20.80    1.50
 -12   4   1   19.40    1.40
  11  -4  -1    4.90    0.90
  11  -4  -1    5.80    0.90
 -11   4   1    5.90    0.90
 -11   4   1    6.10    0.90
 -11   4   1    5.60    0.70
  10  -4  -1   61.89    3.10
  10  -4  -1   61.99    3.30
 -10   4   1   65.59    3.20
 -10   4   1   61.79    3.10
 -10   4   1   46.80   14.30
 -10   4   1   62.09    3.00
 -10   4   1   54.79    8.10
   9  -4  -1   30.50    1.60
   9  -4  -1   29.10    1.80
   9  -4  -1   28.70    2.00
  -9   4   1   27.50    5.70
  -9   4   1   30.70    1.90
  -9   4   1   29.70    1.70
  -9   4   1   23.40    3.90
  -9   4   1   28.90    1.80
  -9   4   1   27.60    2.90
  -9   4   1   16.00    8.30
   8  -4  -1   29.20    1.50
   8  -4  -1   30.00    1.90
   8  -4  -1   28.00    2.00
  -8   4   1   29.80    4.40
  -8   4   1   30.80    2.70
  -8   4   1   31.30    1.90
  -8   4   1   27.80    4.70
  -8   4   1   30.00    1.70
  -8   4   1   31.40    4.10
   7  -4  -1    6.70    0.90
   7  -4  -1    5.40    0.90
  -7   4   1    0.10    4.80
  -7   4   1    8.90    0.80
  -7   4   1    8.00    4.00
  -7   4   1    6.70    2.70
  -7   4   1    4.30    1.40
  -7   4   1    7.00    0.80
  -7   4   1    7.80    3.10
  -6   4   1   33.00    1.70
  -6   4   1   19.20    5.50
  -6   4   1   29.00    4.10
  -6   4   1   27.10    4.80
  -6   4   1   38.00    2.90
  -6   4   1   26.50    5.20
  -5   4   1  402.56   16.30
  -5   4   1  381.16   16.60
  -5   4   1  379.86   15.60
  -5   4   1  353.46   18.40
  -5   4   1  352.16   14.90
  -5   4   1  349.67   17.50
  -4   4   1  935.81   37.00
  -4   4   1  877.21   36.80
  -4   4   1  902.21   37.70
  -4   4   1  895.11   36.40
  -3   4   1    7.70    1.30
  -3   4   1    5.50    0.90
  -3   4   1    7.10    1.20
  -3   4   1    6.20    1.20
   2  -4  -1    1.20    0.50
  -2   4   1    1.30    0.70
  -2   4   1    1.40    0.70
  -2   4   1    0.80    0.50
  -2   4   1    1.20    0.40
   1  -4  -1  115.49    5.10
  -1   4   1  133.99    5.20
  -1   4   1  127.09    5.20
  -1   4   1  124.79    5.40
   0  -4  -1  304.17   11.90
   0  -4  -1  282.97   11.80
   0  -4  -1  294.37   11.80
   0   4   1  289.47   11.80
   0   4   1  294.07   11.90
   0   4   1  311.37   12.00
  -1  -4  -1  238.58    9.40
  -1  -4  -1  225.88    9.40
  -1  -4  -1  240.88    9.50
  -1  -4  -1  235.08    9.40
   1   4   1  249.48    9.90
   1   4   1  231.78    9.80
   1   4   1  227.68    9.40
  -2  -4  -1  214.98    8.50
  -2  -4  -1  216.68    8.50
  -2  -4  -1  206.48    8.50
  -2  -4  -1  221.88    8.60
   2   4   1  211.48    9.50
   2   4   1  204.38    9.20
  -3  -4  -1  103.79    4.40
  -3  -4  -1  103.49    4.20
  -3  -4  -1   97.69    4.10
  -3  -4  -1   97.99    4.00
  -3  -4  -1  100.49    4.10
   3   4   1   93.19    5.80
   3   4   1   95.09    5.20
  -4  -4  -1  654.43   24.60
  -4  -4  -1  635.74   24.40
  -4  -4  -1  635.34   24.40
  -4  -4  -1  637.94   24.30
  -4  -4  -1  620.44   24.30
   4   4   1  531.35   25.10
   4   4   1  552.44   25.60
  -5  -4  -1  181.68    7.40
  -5  -4  -1  192.28    7.80
  -5  -4  -1  190.78    7.30
  -5  -4  -1  188.68    7.40
   5   4   1  149.79    9.20
   5   4   1  161.58    8.60
  -6  -4  -1 1211.28   47.20
  -6  -4  -1 1127.69   47.10
  -6  -4  -1 1197.88   47.20
  -6  -4  -1 1202.08   47.00
  -6  -4  -1 1194.38   47.50
   6   4   1 1250.17   48.50
   6   4   1 1119.29   48.80
  -7  -4  -1   60.59    3.20
  -7  -4  -1   56.49    2.70
  -7  -4  -1   56.19    2.80
  -7  -4  -1   59.09    2.60
   7   4   1   65.79    8.90
  -8  -4  -1  126.89    6.00
  -8  -4  -1  119.29    6.00
  -8  -4  -1  125.99    5.50
  -8  -4  -1  124.39    5.30
  -8  -4  -1  124.99    5.40
   8   4   1  123.99    8.50
   8   4   1  124.09    6.40
   8   4   1  155.98    9.80
  -9  -4  -1   94.99    4.10
  -9  -4  -1   92.39    4.00
  -9  -4  -1   85.69    4.20
  -9  -4  -1   93.59    4.90
  -9  -4  -1   88.89    4.20
   9   4   1   94.49    6.60
   9   4   1   96.19    9.80
   9   4   1   99.09    5.60
   9   4   1   99.99    6.00
 -10  -4  -1  217.48   10.30
 -10  -4  -1  222.48    9.50
 -10  -4  -1  226.38    9.40
 -10  -4  -1  226.88    9.30
  10   4   1  230.18   10.60
  10   4   1  236.18   10.70
 -11  -4  -1  278.47   14.50
 -11  -4  -1  305.57   12.60
 -11  -4  -1  306.67   12.70
 -11  -4  -1  307.77   12.50
  11   4   1  312.07   13.60
  11   4   1  305.37   13.30
  11   4   1  364.16   20.00
 -12  -4  -1    5.20    0.70
 -12  -4  -1    4.70    0.90
 -12  -4  -1    4.80    0.60
  12   4   1    4.50    1.40
  12   4   1    7.00    1.60
  12   4   1    4.30    1.20
 -13  -4  -1   23.10    1.40
 -13  -4  -1   22.00    1.30
  13   4   1   21.50    2.10
  13   4   1   24.90    2.20
  13   4   1   21.90    1.90
 -14  -4  -1   31.20    1.70
 -14  -4  -1   28.80    1.50
  14   4   1   30.60    2.10
  14   4   1   28.70    2.10
  14   4   1   28.40    2.00
 -15  -4  -1   37.40    1.70
 -15  -4  -1   36.80    1.70
  15   4   1   35.80    2.40
  15   4   1   34.10    2.30
  14  -5  -1   -0.40    0.60
  14  -5  -1    0.20    0.40
  14  -5  -1   -0.10    0.50
 -14   5   1   -1.00    0.50
 -14   5   1    0.10    0.30
  13  -5  -1   57.49    2.70
  13  -5  -1   57.39    2.90
 -13   5   1   60.69    2.80
 -13   5   1   61.29    3.00
  12  -5  -1  126.09    5.90
  12  -5  -1  129.29    5.60
 -12   5   1  134.39    5.80
 -12   5   1  137.39    5.80
 -12   5   1  133.79    5.80
  11  -5  -1  124.99    5.80
  11  -5  -1  127.59    6.10
 -11   5   1  125.89    5.60
 -11   5   1  125.09    5.90
 -11   5   1  136.09    5.70
  10  -5  -1   13.30    1.20
  10  -5  -1   11.80    1.40
 -10   5   1   14.30    1.40
 -10   5   1   14.50    1.30
 -10   5   1    8.60    4.40
 -10   5   1   14.90    1.20
 -10   5   1    8.80   10.40
 -10   5   1   11.70    2.20
 -10   5   1    7.10    7.50
   9  -5  -1    8.60    0.90
   9  -5  -1    7.60    1.00
   9  -5  -1    7.90    1.00
  -9   5   1    8.40    1.00
  -9   5   1    7.80    5.60
  -9   5   1    8.00    1.90
  -9   5   1    3.50    3.50
  -9   5   1    7.60    1.00
  -9   5   1   15.30    8.90
  -9   5   1    7.90    1.20
   8  -5  -1   12.30    1.20
   8  -5  -1   14.30    1.40
   8  -5  -1   12.00    1.10
  -8   5   1   12.80    1.10
  -8   5   1   15.80    5.30
  -8   5   1   12.60    1.10
  -8   5   1    2.50    6.90
  -8   5   1   13.80    1.40
  -8   5   1   13.60    2.00
  -8   5   1    1.30    6.10
   7  -5  -1  156.38    6.80
   7  -5  -1  158.48    6.50
   7  -5  -1  147.59    6.50
  -7   5   1  148.99    9.40
  -7   5   1  147.09    6.70
  -7   5   1  150.68    9.10
  -7   5   1  144.99   11.60
  -7   5   1  154.68    6.60
  -7   5   1  155.98    7.30
  -7   5   1  156.88    6.60
  -6   5   1   10.80    1.00
  -6   5   1    9.90    5.30
  -6   5   1   10.30    1.70
  -6   5   1   10.60    1.00
  -6   5   1   10.90    5.00
  -6   5   1    8.20    3.00
  -6   5   1    5.20    2.90
  -5   5   1  107.79    7.40
  -5   5   1  109.19    5.40
  -5   5   1  101.09    7.90
   4  -5  -1   20.40    1.40
  -4   5   1   23.60    2.90
  -4   5   1   20.10    2.30
  -4   5   1   21.30    2.30
  -4   5   1   21.90    2.60
  -3   5   1   75.89    3.90
  -3   5   1   71.89    3.50
  -3   5   1   75.89    4.10
  -3   5   1   73.39    3.60
  -2   5   1   41.70    2.30
  -2   5   1   45.10    2.10
  -2   5   1   43.20    2.40
  -1   5   1   73.99    3.80
  -1   5   1   73.69    3.20
  -1   5   1   74.29    3.30
   0  -5  -1  106.29    4.30
   0  -5  -1  101.59    4.20
   0   5   1  102.39    4.40
   0   5   1  101.79    4.30
  -1  -5  -1   58.19    2.60
  -1  -5  -1   57.09    2.50
   1   5   1   57.89    3.00
   1   5   1   64.39    3.30
  -2  -5  -1  100.29    4.20
  -2  -5  -1  103.09    4.10
  -2  -5  -1   98.49    4.10
   2   5   1  100.59    5.40
   2   5   1   92.99    5.30
  -3  -5  -1  100.69    4.10
  -3  -5  -1  104.99    4.20
   3   5   1  103.19    6.30
   3   5   1   97.29    5.50
  -4  -5  -1   95.39    3.90
  -4  -5  -1   98.29    4.00
  -4  -5  -1  100.19    4.30
   4   5   1   75.99    5.40
   4   5   1   87.49    6.70
  -5  -5  -1   12.40    1.10
  -5  -5  -1   12.10    0.80
  -5  -5  -1   12.70    1.00
  -5  -5  -1   11.40    1.10
   5   5   1    8.90    3.50
   5   5   1   11.30    2.60
  -6  -5  -1   53.29    2.30
  -6  -5  -1   48.70    2.40
  -6  -5  -1   53.19    2.80
  -6  -5  -1   50.69    2.40
   6   5   1   56.09    5.10
   6   5   1   38.50    5.30
   6   5   1   37.60    4.50
  -7  -5  -1   97.39    4.80
  -7  -5  -1   94.89    4.20
  -7  -5  -1   94.89    4.30
   7   5   1  104.99    8.90
   7   5   1  112.99    8.40
  -8  -5  -1   89.99    4.10
  -8  -5  -1   93.29    4.00
  -8  -5  -1   92.19    4.70
  -8  -5  -1   96.19    4.10
  -8  -5  -1   96.29    4.60
  -8  -5  -1   84.09    4.10
   8   5   1  112.89    9.90
   8   5   1  114.69    8.00
   8   5   1   89.49    9.00
   8   5   1   68.69    7.30
   8   5   1   92.09    5.10
  -9  -5  -1    5.50    0.80
  -9  -5  -1    7.20    0.80
  -9  -5  -1    4.80    0.80
  -9  -5  -1    6.20    0.70
  -9  -5  -1    6.60    1.50
   9   5   1    7.50    2.00
   9   5   1    8.00    3.50
   9   5   1    7.80    3.30
   9   5   1    9.50    7.40
 -10  -5  -1   40.50    2.30
 -10  -5  -1   40.60    3.20
 -10  -5  -1   42.10    2.10
 -10  -5  -1   44.50    2.40
  10   5   1   56.09    8.60
  10   5   1   42.60    4.30
  10   5   1   42.20    3.80
  10   5   1   41.50    4.40
 -11  -5  -1  121.49    5.30
 -11  -5  -1  108.69    6.40
 -11  -5  -1  123.89    5.40
 -11  -5  -1  118.79    5.10
  11   5   1  120.29    6.20
  11   5   1  121.99    6.50
  11   5   1  167.68   15.40
 -12  -5  -1  253.67   10.50
 -12  -5  -1  253.67   10.40
 -12  -5  -1  252.17   10.60
  12   5   1  251.27   11.40
  12   5   1  251.87   11.50
 -13  -5  -1    8.30    0.80
 -13  -5  -1    7.60    0.90
 -13  -5  -1    7.70    0.80
  13   5   1    7.00    1.40
  13   5   1    6.90    1.10
 -14  -5  -1    0.40    0.40
 -14  -5  -1    0.50    0.40
  14   5   1   -0.80    0.80
  14   5   1   -0.40    0.80
 -15  -5  -1    0.90    0.30
 -15  -5  -1    0.50    0.40
  15   5   1    1.50    0.80
  13  -6  -1    1.00    0.40
  13  -6  -1    0.10    0.50
  13  -6  -1   -0.30    0.60
 -13   6   1    0.00    0.50
 -13   6   1    0.30    0.40
  12  -6  -1   93.89    4.00
  12  -6  -1   92.49    4.40
 -12   6   1   94.19    4.20
 -12   6   1   95.89    4.20
 -12   6   1   93.09    4.30
  11  -6  -1  171.88    7.70
  11  -6  -1  171.98    7.30
 -11   6   1  174.28    7.60
 -11   6   1  169.68    7.90
 -11   6   1  189.18    7.90
  10  -6  -1   45.20    2.60
  10  -6  -1   46.30    2.30
 -10   6   1   44.50    2.60
 -10   6   1   46.60    2.50
 -10   6   1   44.00    2.40
   9  -6  -1   69.29    3.20
   9  -6  -1   67.59    3.30
   9  -6  -1   73.39    3.60
  -9   6   1   72.19    8.30
  -9   6   1   67.49    3.60
  -9   6   1   72.19    3.40
  -9   6   1   73.79    3.50
  -9   6   1   73.79    4.60
  -9   6   1   64.19    7.10
  -9   6   1   39.70   11.20
   8  -6  -1    1.70    0.70
   8  -6  -1    0.80    0.70
   8  -6  -1    1.50    0.60
  -8   6   1    0.80    0.70
  -8   6   1    1.50    3.30
  -8   6   1    0.60    0.50
  -8   6   1    0.70    0.50
  -8   6   1   -6.40    4.40
  -8   6   1   -3.30    7.20
  -8   6   1    0.80    1.60
   7  -6  -1   14.80    1.40
   7  -6  -1   14.60    1.20
   7  -6  -1   12.50    1.30
  -7   6   1    6.20    3.90
  -7   6   1   12.40    1.10
  -7   6   1   11.80    1.90
  -7   6   1   13.40    1.20
  -7   6   1   11.20    1.20
  -7   6   1    4.40    7.20
  -7   6   1    3.10    6.50
  -7   6   1   10.00    3.60
   6  -6  -1    7.00    0.90
   6  -6  -1    7.20    0.90
   6  -6  -1    6.00    0.70
  -6   6   1    7.60    1.70
  -6   6   1    5.80    0.80
  -6   6   1    4.50    3.10
  -6   6   1    7.20    0.80
  -6   6   1   -2.30    4.90
  -6   6   1    9.30    5.30
  -6   6   1   11.10    3.00
   5  -6  -1  219.78    8.90
  -5   6   1  225.38    9.70
  -5   6   1  205.58   12.80
  -5   6   1  211.08   10.70
  -5   6   1  207.08    8.90
  -5   6   1  217.98   12.30
  -5   6   1  205.78    8.90
   4  -6  -1    1.90    0.60
  -4   6   1    2.40    1.70
  -4   6   1   -0.40    1.30
  -4   6   1    0.70    1.30
  -4   6   1    2.70    0.60
  -4   6   1    2.00    1.40
  -4   6   1    1.60    0.60
  -3   6   1   74.09    4.20
  -3   6   1   69.99    4.10
  -3   6   1   76.79    3.60
  -3   6   1   74.99    3.70
   2  -6  -1  264.07   10.80
  -2   6   1  260.47   11.10
  -2   6   1  276.47   10.80
  -2   6   1  259.27   11.00
   1  -6  -1  466.15   19.90
  -1   6   1  501.45   19.90
  -1   6   1  516.55   19.80
  -1   6   1  497.65   20.20
   0  -6  -1  285.87   11.20
   0   6   1  269.27   11.20
   0   6   1  261.37   11.70
   0   6   1  284.37   11.20
  -1  -6  -1  309.67   12.30
  -1  -6  -1  301.07   12.20
   1   6   1  306.67   12.50
   1   6   1  300.07   12.70
  -2  -6  -1  129.89    5.30
  -2  -6  -1  131.19    5.50
   2   6   1  124.19    6.30
   2   6   1  137.29    6.60
  -3  -6  -1  238.38    9.50
  -3  -6  -1  231.58    9.30
   3   6   1  226.08   11.10
   3   6   1  227.98   10.90
  -4  -6  -1  255.57   10.20
  -4  -6  -1  268.57   10.30
  -4  -6  -1  243.58   10.20
   4   6   1  239.28   12.10
   4   6   1  246.58   12.80
  -5  -6  -1    2.20    0.60
  -5  -6  -1    2.40    0.70
  -5  -6  -1    2.90    0.40
  -5  -6  -1    1.80    0.50
  -5  -6  -1    3.00    0.60
   5   6   1    1.50    1.60
   5   6   1   -1.50    2.60
   5   6   1    2.60    4.10
  -6  -6  -1   32.20    2.00
  -6  -6  -1   29.40    1.70
  -6  -6  -1   27.70    1.70
  -6  -6  -1   31.50    1.50
   6   6   1   18.20    5.30
   6   6   1   22.20    4.20
   6   6   1   23.70    3.70
  -7  -6  -1   97.89    5.00
  -7  -6  -1  101.99    4.50
  -7  -6  -1  100.09    4.40
  -7  -6  -1  105.59    4.50
   7   6   1  112.09    8.20
   7   6   1   88.39   10.10
  -8  -6  -1   21.00    1.40
  -8  -6  -1   17.90    1.20
  -8  -6  -1   18.80    1.40
  -8  -6  -1   19.30    1.90
  -8  -6  -1   19.20    1.70
  -8  -6  -1   19.00    1.30
   8   6   1   19.00    2.50
   8   6   1    5.40    6.30
   8   6   1   21.30    5.20
  -9  -6  -1    0.70    0.60
  -9  -6  -1    3.30    0.60
  -9  -6  -1    1.90    0.50
  -9  -6  -1    2.30    1.30
  -9  -6  -1    1.60    0.60
  -9  -6  -1    0.70    0.60
   9   6   1    3.90    3.80
   9   6   1   -3.20    6.90
   9   6   1    0.00    1.60
   9   6   1   -1.80    3.50
 -10  -6  -1   63.49    2.90
 -10  -6  -1   62.59    3.50
 -10  -6  -1   56.59    4.00
 -10  -6  -1   62.69    2.80
 -10  -6  -1   60.69    2.90
  10   6   1   68.69    5.40
  10   6   1   72.89   10.20
  10   6   1   55.99    4.50
  10   6   1   63.89    5.40
 -11  -6  -1    1.90    0.50
 -11  -6  -1    0.70    2.50
 -11  -6  -1    0.60    0.60
 -11  -6  -1    2.90    0.60
  11   6   1   -1.60   12.10
  11   6   1    1.50    1.70
  11   6   1    1.90    1.60
 -12  -6  -1    0.50    0.40
 -12  -6  -1    0.50    0.60
 -12  -6  -1    0.60    0.40
  12   6   1    0.60    1.50
  12   6   1    0.80    1.20
 -13  -6  -1    1.70    0.40
 -13  -6  -1    0.90    0.40
 -13  -6  -1    1.40    0.60
  13   6   1    1.40    0.90
  13   6   1    1.00    1.10
 -14  -6  -1    0.40    0.30
 -14  -6  -1    0.90    0.40
  14   6   1    1.30    0.80
 -15  -6  -1    1.60    0.30
  15   6   1    1.20    0.70
  13  -7  -1    3.30    0.80
  13  -7  -1    5.20    0.60
 -13   7   1    3.80    0.60
 -13   7   1    3.80    0.60
  12  -7  -1   11.60    0.90
  12  -7  -1   11.10    1.30
 -12   7   1   10.60    1.00
 -12   7   1   13.20    1.50
 -12   7   1   11.60    1.10
  11  -7  -1  106.59    4.60
  11  -7  -1  108.89    5.00
  11  -7  -1  109.89    4.60
 -11   7   1  118.29    5.00
 -11   7   1   99.09    4.90
 -11   7   1  106.99    4.90
  10  -7  -1    0.50    0.80
  10  -7  -1    1.20    0.70
  10  -7  -1    0.50    0.60
 -10   7   1    1.60    0.70
 -10   7   1    0.70    0.60
 -10   7   1    2.00    0.70
   9  -7  -1  106.89    4.40
   9  -7  -1   99.99    4.50
   9  -7  -1  106.19    4.80
  -9   7   1   98.59    8.60
  -9   7   1  103.79    5.80
  -9   7   1   95.19    9.90
  -9   7   1  112.99    4.90
  -9   7   1   62.29   13.50
  -9   7   1  105.19    4.80
  -9   7   1   89.09    4.80
   8  -7  -1   54.99    2.60
   8  -7  -1   53.59    2.70
   8  -7  -1   56.49    2.90
  -8   7   1   55.19    4.00
  -8   7   1   55.59    3.40
  -8   7   1   48.10    5.70
  -8   7   1   40.30    7.10
  -8   7   1   52.39    2.90
   7  -7  -1   24.40    1.50
   7  -7  -1   23.80    1.70
   7  -7  -1   23.90    1.60
  -7   7   1   16.70    4.80
  -7   7   1   24.80    2.50
  -7   7   1   13.30    8.00
  -7   7   1   23.20    1.70
  -7   7   1   22.50    4.40
  -7   7   1   23.80    1.70
   6  -7  -1    3.00    0.80
   6  -7  -1    3.20    1.20
   6  -7  -1    1.90    0.70
   6  -7  -1    3.30    1.10
   6  -7  -1    3.70    0.90
  -6   7   1    3.40    3.40
  -6   7   1    2.30    5.70
  -6   7   1    2.70    0.60
  -6   7   1    4.40    5.60
  -6   7   1    3.10    0.70
  -6   7   1    2.00    1.70
  -6   7   1    2.40    3.40
   5  -7  -1    2.90    0.70
   5  -7  -1    0.30    0.70
  -5   7   1   -0.60    3.10
  -5   7   1    4.30    3.20
  -5   7   1    2.10    2.60
  -5   7   1    2.40    0.60
  -5   7   1    1.00    0.70
  -5   7   1    3.00    1.70
   4  -7  -1  138.09    5.80
  -4   7   1  117.39    5.80
  -4   7   1  135.89    6.60
  -4   7   1  142.99    7.70
  -4   7   1  148.29    7.20
  -4   7   1  133.99    6.90
   3  -7  -1  132.19    5.80
  -3   7   1  133.49    6.60
  -3   7   1  141.39    6.40
  -3   7   1  139.29    7.00
  -3   7   1  135.79    6.30
   2  -7  -1   65.29    3.00
  -2   7   1   68.99    3.10
  -2   7   1   67.99    3.50
  -2   7   1   63.39    3.40
   1  -7  -1  717.23   28.80
  -1   7   1  689.13   29.20
  -1   7   1  761.52   28.80
  -1   7   1  717.93   28.90
   0  -7  -1   40.00    1.90
   0  -7  -1   38.00    1.80
   0   7   1   36.40    1.90
   0   7   1   32.50    2.80
   0   7   1   35.70    2.00
  -1  -7  -1  209.78    8.80
  -1  -7  -1  217.98    8.80
  -1  -7  -1  239.38    9.30
   1   7   1  210.18    8.90
   1   7   1  196.98    9.20
  -2  -7  -1  655.73   25.40
   2   7   1  611.54   25.80
   2   7   1  637.04   26.40
  -3  -7  -1   12.10    1.00
  -3  -7  -1   11.60    1.00
  -3  -7  -1   12.70    1.00
   3   7   1   11.80    2.60
   3   7   1   14.80    2.80
  -4  -7  -1  117.89    5.00
  -4  -7  -1  116.69    4.90
  -4  -7  -1  115.09    4.90
  -4  -7  -1  118.89    5.00
   4   7   1   97.29    8.00
   4   7   1  127.59    5.10
   4   7   1  107.29    7.60
  -5  -7  -1   11.20    1.10
  -5  -7  -1   15.90    1.10
  -5  -7  -1   12.50    1.00
  -5  -7  -1   10.90    1.00
   5   7   1   11.70    3.80
   5   7   1   13.40    4.80
   5   7   1   16.10    2.30
  -6  -7  -1  519.15   19.60
  -6  -7  -1  496.05   19.60
   6   7   1  481.75   22.10
   6   7   1  440.26   22.50
  -7  -7  -1   65.59    3.10
  -7  -7  -1   62.19    3.20
  -7  -7  -1   66.19    3.50
   7   7   1   72.09    8.70
   7   7   1   37.80    7.50
   7   7   1   68.89    3.80
  -8  -7  -1   42.00    2.20
  -8  -7  -1   37.70    4.20
  -8  -7  -1   40.30    2.20
  -8  -7  -1   40.80    2.10
  -8  -7  -1   42.50    2.20
   8   7   1   41.00    3.30
   8   7   1   51.39    7.10
   8   7   1   40.40    6.10
  -9  -7  -1   24.30    1.60
  -9  -7  -1   25.50    1.50
  -9  -7  -1   24.20    1.50
  -9  -7  -1   25.70    1.70
  -9  -7  -1   23.30    2.50
   9   7   1   26.10    8.70
   9   7   1   23.70    3.10
   9   7   1   18.90    5.00
   9   7   1   28.00    7.50
   9   7   1   30.10    5.20
 -10  -7  -1   59.09    3.00
 -10  -7  -1   57.89    2.80
 -10  -7  -1   59.99    2.70
 -10  -7  -1   61.49    2.90
 -10  -7  -1   62.49    2.90
  10   7   1   59.09    6.20
  10   7   1   54.69    5.80
  10   7   1   44.00   17.50
 -11  -7  -1   71.99    3.40
 -11  -7  -1   75.79    3.70
 -11  -7  -1   77.09    3.50
 -11  -7  -1   77.69    3.40
  11   7   1   76.59    5.10
  11   7   1   75.29    4.70
  11   7   1   78.79    5.00
 -12  -7  -1    0.00    0.60
 -12  -7  -1    1.20    0.40
 -12  -7  -1    0.10    0.40
  12   7   1    1.40    1.20
  12   7   1    0.30    1.50
 -13  -7  -1    5.90    0.60
 -13  -7  -1    5.10    0.60
 -13  -7  -1    4.30    0.70
  13   7   1    4.00    1.20
 -14  -7  -1    2.00    0.60
 -14  -7  -1    2.00    0.40
 -14  -7  -1    2.50    0.40
  14   7   1    1.80    0.90
 -15  -7  -1   21.30    1.10
 -15  -7  -1   23.00    1.10
  15   7   1   21.00    1.40
  13  -8  -1   13.50    1.10
  13  -8  -1   12.10    0.80
 -13   8   1   11.30    0.80
  12  -8  -1   15.70    1.30
  12  -8  -1   15.50    1.00
  12  -8  -1   15.00    0.90
 -12   8   1   16.40    1.20
 -12   8   1   11.00    1.00
 -12   8   1   14.70    1.20
  11  -8  -1   23.70    1.70
  11  -8  -1   24.90    1.40
 -11   8   1   26.20    1.70
 -11   8   1   22.10    1.60
  10  -8  -1    0.10    0.60
  10  -8  -1    0.70    0.40
  10  -8  -1    1.10    0.60
 -10   8   1    1.50    0.70
 -10   8   1   -0.20    0.60
 -10   8   1    1.30    0.70
   9  -8  -1    2.10    0.70
   9  -8  -1    1.60    0.70
   9  -8  -1    2.40    0.50
  -9   8   1    2.10    0.80
  -9   8   1    2.50    0.80
  -9   8   1    1.20    0.70
   8  -8  -1  162.38    6.70
   8  -8  -1  157.58    6.60
   8  -8  -1  164.58    7.00
  -8   8   1  157.88    7.10
  -8   8   1  161.08   10.60
  -8   8   1  142.89   12.80
  -8   8   1  158.78    7.70
  -8   8   1  141.59    6.90
   7  -8  -1   42.90    2.40
   7  -8  -1   44.10    2.10
   7  -8  -1   43.30    2.40
   7  -8  -1   44.40    2.50
  -7   8   1   42.20    5.60
  -7   8   1   38.40    2.50
  -7   8   1   41.90    3.70
  -7   8   1   40.60    2.50
  -7   8   1   45.90    6.20
  -7   8   1   29.00   10.20
   6  -8  -1  289.47   11.30
   6  -8  -1  282.67   11.20
   6  -8  -1  282.37   11.40
   6  -8  -1  273.97   11.30
   6  -8  -1  288.77   11.60
  -6   8   1  281.87   14.50
  -6   8   1  277.77   14.50
  -6   8   1  251.27   11.60
  -6   8   1  248.88   11.50
  -6   8   1  245.98   18.50
  -6   8   1  301.07   12.50
   5  -8  -1   26.70    1.50
   5  -8  -1   27.30    1.60
   5  -8  -1   29.00    1.90
   5  -8  -1   27.90    1.70
   5  -8  -1   27.70    1.70
  -5   8   1   26.70    3.10
  -5   8   1   28.00    4.60
  -5   8   1   27.20    5.50
  -5   8   1   23.20    1.70
   4  -8  -1    1.20    0.70
   4  -8  -1    0.90    0.50
   4  -8  -1    1.50    0.80
   4  -8  -1    1.10    0.50
   4  -8  -1    1.00    0.60
  -4   8   1   -0.70    1.90
  -4   8   1    3.10    2.00
  -4   8   1    0.70    0.60
  -4   8   1   -3.10    1.80
  -4   8   1    0.20    2.20
   3  -8  -1  234.88    9.90
  -3   8   1  225.58   10.40
  -3   8   1  223.58   10.20
  -3   8   1  242.28   11.00
  -3   8   1  238.08   10.10
   2  -8  -1  416.36   16.90
  -2   8   1  401.76   17.30
  -2   8   1  415.96   17.60
  -2   8   1  423.06   17.00
  -2   8   1  429.06   17.90
   1  -8  -1   83.99    3.70
  -1   8   1   83.89    4.40
  -1   8   1   87.29    4.10
  -1   8   1   83.79    4.00
   0  -8  -1    3.30    0.60
   0  -8  -1    2.90    0.60
   0  -8  -1    4.40    0.60
   0   8   1    3.60    0.70
   0   8   1    4.40    1.50
   0   8   1    2.90    0.80
  -1  -8  -1    4.80    0.70
  -1  -8  -1    5.10    0.70
  -1  -8  -1    5.70    0.70
   1   8   1    6.60    0.90
   1   8   1    4.30    1.10
  -2  -8  -1   67.79    3.00
  -2  -8  -1   65.39    3.00
  -2  -8  -1   64.89    3.00
   2   8   1   62.79    3.50
   2   8   1   59.79    4.20
  -3  -8  -1   22.20    1.40
  -3  -8  -1   23.50    2.10
  -3  -8  -1   24.50    1.50
   3   8   1   23.80    1.30
   3   8   1   25.80    3.50
   3   8   1   17.70    2.60
  -4  -8  -1   74.59    3.30
  -4  -8  -1   73.69    3.40
  -4  -8  -1   69.99    3.30
   4   8   1   78.59    3.40
   4   8   1   69.89    7.00
   4   8   1   56.29    6.40
  -5  -8  -1   55.49    2.60
  -5  -8  -1   52.39    2.70
  -5  -8  -1   55.89    2.50
  -5  -8  -1   54.49    2.60
  -5  -8  -1   53.39    2.70
  -5  -8  -1   50.19    2.60
   5   8   1   55.29    4.00
   5   8   1   47.20    6.10
   5   8   1   48.10    6.00
  -6  -8  -1    4.40    0.70
  -6  -8  -1    6.10    0.80
  -6  -8  -1    5.80    1.00
  -6  -8  -1    4.70    1.10
  -6  -8  -1    5.50    0.70
  -6  -8  -1    5.40    0.90
  -6  -8  -1    3.90    1.00
  -6  -8  -1    5.10    0.70
   6   8   1    4.80    4.90
   6   8   1    6.60    1.20
   6   8   1    5.30    2.70
   6   8   1    1.70    6.10
  -7  -8  -1    2.90    0.60
  -7  -8  -1    1.60    0.60
  -7  -8  -1    3.20    0.70
  -7  -8  -1    1.50    0.60
  -7  -8  -1    2.90    0.70
   7   8   1    2.20    6.90
   7   8   1    1.30    1.20
   7   8   1   -1.60    3.40
   7   8   1   -2.10    2.60
   7   8   1   -1.50    5.50
  -8  -8  -1   50.49    2.50
  -8  -8  -1   53.79    2.50
  -8  -8  -1   53.39    2.60
  -8  -8  -1   52.59    2.70
  -8  -8  -1   53.49    2.80
   8   8   1   28.20    8.40
   8   8   1   53.99    3.70
   8   8   1   38.10    6.50
   8   8   1   65.49    8.30
  -9  -8  -1   31.90    1.70
  -9  -8  -1   30.10    1.70
  -9  -8  -1   32.50    2.00
  -9  -8  -1   32.70    1.80
   9   8   1   23.20    9.40
   9   8   1   36.50    5.80
   9   8   1   20.20    5.10
   9   8   1   52.79    8.70
   9   8   1   31.20    3.30
 -10  -8  -1    2.60    0.50
 -10  -8  -1    2.00    0.50
 -10  -8  -1    0.50    0.50
 -10  -8  -1    0.90    0.60
  10   8   1   -2.70    3.00
  10   8   1   -2.70   12.80
  10   8   1    1.70    1.70
  10   8   1   -0.30    3.30
 -11  -8  -1    6.30    0.70
 -11  -8  -1    6.20    0.90
 -11  -8  -1    5.10    0.60
 -11  -8  -1    3.60    0.80
 -11  -8  -1    3.60    0.70
  11   8   1    5.80    2.00
  11   8   1    4.80    1.90
  11   8   1    2.60    2.10
 -12  -8  -1    6.80    0.90
 -12  -8  -1    6.70    0.80
 -12  -8  -1    8.90    0.80
  12   8   1    7.00    1.70
 -13  -8  -1   28.90    1.70
 -13  -8  -1   28.10    1.40
  13   8   1   25.60    3.10
  13   8   1   25.00    1.50
 -14  -8  -1    4.00    0.60
 -14  -8  -1    3.70    0.40
 -14  -8  -1    5.50    0.70
  14   8   1    3.30    0.90
  12  -9  -1    0.50    0.50
  12  -9  -1    0.50    0.40
  12  -9  -1   -0.10    0.60
 -12   9   1    0.10    0.40
 -12   9   1   -0.80    0.70
 -12   9   1    1.00    0.60
  11  -9  -1   10.70    0.90
  11  -9  -1   10.80    1.20
  11  -9  -1   11.10    0.80
  11  -9  -1    9.20    0.90
 -11   9   1    8.40    1.00
 -11   9   1   10.90    1.20
  10  -9  -1   47.30    2.50
  10  -9  -1   46.10    2.20
  10  -9  -1   43.60    2.10
 -10   9   1   48.00    2.60
 -10   9   1   35.40    2.40
   9  -9  -1   24.20    1.50
   9  -9  -1   21.80    1.70
   9  -9  -1   23.10    1.30
  -9   9   1   17.60    2.20
  -9   9   1   22.30    1.80
   8  -9  -1   22.10    1.70
   8  -9  -1   20.20    1.20
   8  -9  -1   19.80    1.40
  -8   9   1   17.90    1.70
  -8   9   1   16.50    1.70
   7  -9  -1    2.40    0.80
   7  -9  -1    1.30    0.60
   7  -9  -1    2.00    0.50
   7  -9  -1    1.00    0.50
  -7   9   1    0.30    6.10
  -7   9   1    4.80   11.50
  -7   9   1    1.40    0.80
  -7   9   1   -2.10    4.30
   6  -9  -1    3.70    0.80
   6  -9  -1    4.00    0.80
   6  -9  -1    3.20    0.90
   6  -9  -1    4.50    0.60
   6  -9  -1    3.20    1.00
  -6   9   1    8.10    4.40
  -6   9   1   14.20    5.10
  -6   9   1    0.90    8.50
  -6   9   1    2.90    0.80
   5  -9  -1  679.83   26.50
   5  -9  -1  656.83   26.40
   5  -9  -1  654.03   26.70
   5  -9  -1  644.94   26.30
   5  -9  -1  658.43   26.50
  -5   9   1  661.23   31.30
   4  -9  -1    3.30    0.50
   4  -9  -1    3.90    0.70
   4  -9  -1    1.90    0.80
   4  -9  -1    3.20    0.80
   4  -9  -1    2.90    0.70
  -4   9   1    2.80    2.50
  -4   9   1    2.70    0.70
  -4   9   1    2.00    2.10
  -4   9   1    1.60    2.50
  -4   9   1    3.60    3.00
   3  -9  -1   33.30    2.60
   3  -9  -1   31.30    2.40
   3  -9  -1   32.20    1.90
   3  -9  -1   33.10    2.00
   3  -9  -1   34.10    1.90
  -3   9   1   31.10    3.00
  -3   9   1   35.60    2.90
  -3   9   1   32.50    3.60
   2  -9  -1    1.80    0.50
   2  -9  -1    1.00    0.80
   2  -9  -1    1.20    0.90
   2  -9  -1    0.90    0.60
   2  -9  -1    1.60    0.50
   2  -9  -1    2.20    0.60
  -2   9   1    3.40    1.90
  -2   9   1    1.80    0.90
  -2   9   1    1.60    1.60
  -2   9   1    1.70    1.40
   1  -9  -1   37.30    2.00
   1  -9  -1   34.20    2.00
   1  -9  -1   35.70    2.20
  -1   9   1   40.50    2.20
  -1   9   1   39.40    3.00
  -1   9   1   38.30    3.00
   0  -9  -1  771.82   31.10
   0  -9  -1  808.82   31.40
   0   9   1  741.73   31.20
   0   9   1  790.12   31.10
   0   9   1  761.12   31.90
  -1  -9  -1  129.79    5.60
  -1  -9  -1  122.59    5.40
   1   9   1  116.59    6.90
   1   9   1  120.29    5.70
  -2  -9  -1   90.59    3.90
  -2  -9  -1   87.19    3.90
   2   9   1   79.89    4.20
   2   9   1   78.69    4.90
  -3  -9  -1  609.94   22.50
  -3  -9  -1  586.84   22.50
  -3  -9  -1  514.95   22.50
  -3  -9  -1  551.04   22.40
  -3  -9  -1  597.14   22.50
   3   9   1  489.85   23.00
   3   9   1  605.94   22.30
   3   9   1  495.55   23.90
  -4  -9  -1   31.00    1.70
  -4  -9  -1   31.40    1.80
  -4  -9  -1   28.80    1.80
  -4  -9  -1   28.90    1.90
  -4  -9  -1   30.00    1.60
  -4  -9  -1   32.20    1.80
  -4  -9  -1   31.90    1.70
   4   9   1   28.40    4.50
   4   9   1   34.20    1.90
   4   9   1   22.20    3.50
  -5  -9  -1   17.90    1.30
  -5  -9  -1   18.00    1.50
  -5  -9  -1   17.00    1.30
  -5  -9  -1   17.70    1.20
  -5  -9  -1   18.40    1.50
  -5  -9  -1   18.40    1.50
  -5  -9  -1   18.50    1.60
  -5  -9  -1   17.50    1.40
  -5  -9  -1   21.30    1.40
   5   9   1   19.70    2.90
   5   9   1   15.00    5.00
   5   9   1   14.20    4.60
  -6  -9  -1    3.90    0.60
  -6  -9  -1    7.00    0.70
  -6  -9  -1    4.10    0.70
  -6  -9  -1    4.10    0.70
  -6  -9  -1    5.10    0.70
  -6  -9  -1    2.60    0.60
  -6  -9  -1    2.70    0.70
  -6  -9  -1    2.90    1.00
   6   9   1    3.20    2.60
   6   9   1    5.00    1.20
   6   9   1    5.90    5.60
   6   9   1    6.50    6.00
  -7  -9  -1    0.30    0.60
  -7  -9  -1    1.10    0.60
  -7  -9  -1   -0.10    0.50
  -7  -9  -1   -0.80    0.40
  -7  -9  -1    0.50    0.60
   7   9   1   -4.70    6.80
   7   9   1    1.20    3.60
   7   9   1   -7.50    6.20
   7   9   1   -0.50    1.20
   7   9   1   -4.20    2.70
  -8  -9  -1   63.79    3.30
  -8  -9  -1   66.99    3.10
  -8  -9  -1   64.89    2.90
  -8  -9  -1   65.79    3.10
  -8  -9  -1   63.79    3.00
   8   9   1   60.99    4.10
   8   9   1   47.70    6.70
   8   9   1   52.39    9.30
  -9  -9  -1  162.08    6.80
  -9  -9  -1  156.68    6.60
  -9  -9  -1  157.78    6.90
  -9  -9  -1  154.58    6.70
   9   9   1  163.08    8.10
   9   9   1  164.98   16.10
   9   9   1  153.98   11.80
 -10  -9  -1  138.89    6.10
 -10  -9  -1  140.19    6.00
 -10  -9  -1  141.29    5.90
 -10  -9  -1  143.49    6.10
  10   9   1  132.29    9.60
  10   9   1  144.59    9.10
 -11  -9  -1   86.59    3.90
 -11  -9  -1   81.39    3.60
 -11  -9  -1   80.09    3.50
 -11  -9  -1   78.69    3.60
  11   9   1   75.79    5.00
  11   9   1   79.39    5.60
 -12  -9  -1    0.40    0.40
 -12  -9  -1    0.00    0.40
 -12  -9  -1   -0.60    0.50
  12   9   1   -0.10    1.40
 -13  -9  -1    2.80    0.60
 -13  -9  -1    2.60    0.40
  13   9   1    2.20    1.10
  13   9   1    2.90    0.60
 -14  -9  -1   50.79    2.40
 -14  -9  -1   51.49    2.20
  14   9   1   48.90    2.70
  11 -10  -1    0.80    0.60
  11 -10  -1    1.80    0.60
  11 -10  -1    1.30    0.40
 -11  10   1    0.40    0.50
 -11  10   1    1.60    0.60
  10 -10  -1    0.10    0.40
  10 -10  -1   -0.70    0.40
  10 -10  -1    0.20    0.50
  10 -10  -1    0.10    0.70
 -10  10   1   -0.40    0.60
 -10  10   1   -0.10    0.50
   9 -10  -1    3.60    0.80
   9 -10  -1    5.10    0.60
   9 -10  -1    4.80    0.70
   9 -10  -1    4.90    0.70
  -9  10   1    3.60    0.90
   8 -10  -1   17.90    1.30
   8 -10  -1   18.10    1.60
   8 -10  -1   18.80    1.20
   8 -10  -1   19.00    1.30
  -8  10   1   15.60    1.60
   7 -10  -1   49.80    2.40
   7 -10  -1   49.60    2.80
   7 -10  -1   50.39    2.50
   7 -10  -1   49.99    2.50
   7 -10  -1   46.70    2.30
   6 -10  -1  290.27   11.80
   6 -10  -1  287.87   11.60
   6 -10  -1  279.57   12.00
   6 -10  -1  284.07   11.70
   6 -10  -1  291.37   11.60
   6 -10  -1  288.77   11.70
  -6  10   1  236.78   22.00
  -6  10   1  298.67   16.60
  -6  10   1  280.77   15.50
   5 -10  -1   15.90    1.40
   5 -10  -1   15.80    1.20
   5 -10  -1   17.10    1.20
   5 -10  -1   17.20    1.40
   5 -10  -1   17.30    1.40
   5 -10  -1   18.40    1.70
  -5  10   1    8.70    6.40
  -5  10   1   17.40    4.70
   4 -10  -1  124.39    6.10
   4 -10  -1  121.99    5.20
   4 -10  -1  124.69    5.60
   4 -10  -1  118.89    5.30
   4 -10  -1  121.59    5.20
   4 -10  -1  118.99    5.30
  -4  10   1  119.09    9.10
  -4  10   1  119.59    8.10
  -4  10   1  119.39    7.80
   3 -10  -1    5.50    0.70
   3 -10  -1    5.00    0.80
   3 -10  -1    6.80    0.70
   3 -10  -1    7.80    1.20
   3 -10  -1    6.30    0.90
   3 -10  -1    6.70    0.90
  -3  10   1    3.70    2.60
  -3  10   1    4.90    2.80
  -3  10   1    6.50    2.10
   2 -10  -1    3.40    0.70
   2 -10  -1    3.00    0.60
   2 -10  -1    3.60    0.70
   2 -10  -1    2.70    0.80
   2 -10  -1    3.50    0.80
   2 -10  -1    4.30    1.10
   2 -10  -1    3.10    0.60
  -2  10   1    4.20    1.80
  -2  10   1    4.70    1.20
  -2  10   1    5.40    2.10
   1 -10  -1    5.70    0.80
   1 -10  -1    5.70    0.90
   1 -10  -1    5.50    0.70
   1 -10  -1    5.50    0.70
   1 -10  -1    5.40    0.70
   1 -10  -1    8.80    1.00
   1 -10  -1    4.90    1.10
  -1  10   1    5.60    1.90
  -1  10   1    6.00    1.00
   0 -10  -1   29.10    1.60
   0 -10  -1   28.40    1.60
   0 -10  -1   31.80    1.90
   0 -10  -1   30.80    1.60
   0 -10  -1   30.30    1.70
   0 -10  -1   27.50    1.80
   0  10   1   29.10    2.00
   0  10   1   28.80    3.30
  -1 -10  -1    5.10    0.70
  -1 -10  -1    5.90    0.70
  -1 -10  -1    6.30    0.80
  -1 -10  -1    5.70    0.80
  -1 -10  -1    6.20    0.80
  -1 -10  -1    5.70    0.90
   1  10   1    5.20    1.10
   1  10   1    3.90    2.50
  -2 -10  -1   21.80    2.00
  -2 -10  -1   25.70    1.70
  -2 -10  -1   24.00    1.60
  -2 -10  -1   27.20    1.50
  -2 -10  -1   25.80    1.50
  -2 -10  -1   22.90    1.40
  -2 -10  -1   26.90    1.60
  -2 -10  -1   26.50    1.70
   2  10   1   23.50    2.70
   2  10   1   23.80    2.90
   2  10   1   17.80    3.60
  -3 -10  -1    1.60    0.70
  -3 -10  -1    1.80    0.80
  -3 -10  -1    1.80    0.60
  -3 -10  -1    2.20    0.70
  -3 -10  -1    1.90    0.80
  -3 -10  -1    1.40    0.60
  -3 -10  -1    1.90    0.70
  -3 -10  -1    3.90    0.70
  -3 -10  -1    1.90    0.60
  -3 -10  -1    3.30    0.90
   3  10   1   -1.20    2.40
   3  10   1    0.00    1.70
   3  10   1    2.00    0.80
  -4 -10  -1    0.10    0.80
  -4 -10  -1   -0.50    0.70
  -4 -10  -1    1.00    0.60
  -4 -10  -1    0.70    0.50
  -4 -10  -1    0.50    0.60
  -4 -10  -1   -0.10    0.50
  -4 -10  -1   -0.10    0.60
  -4 -10  -1   -1.00    0.60
   4  10   1   -0.10    0.70
   4  10   1    2.80    3.50
   4  10   1   -0.20    2.40
  -5 -10  -1   33.00    1.80
  -5 -10  -1   32.40    1.80
  -5 -10  -1   30.40    1.80
  -5 -10  -1   29.50    1.80
  -5 -10  -1   29.40    1.60
  -5 -10  -1   29.40    1.80
  -5 -10  -1   30.00    1.70
  -5 -10  -1   31.90    2.00
   5  10   1   16.50    5.10
   5  10   1   30.40    3.60
  -6 -10  -1   17.20    1.80
  -6 -10  -1   19.60    1.40
  -6 -10  -1   22.30    1.40
  -6 -10  -1   20.70    1.40
  -6 -10  -1   20.10    1.40
  -6 -10  -1   22.20    1.40
  -6 -10  -1   23.40    1.40
  -6 -10  -1   23.10    1.50
   6  10   1   19.10    3.70
   6  10   1    5.50    5.00
   6  10   1    2.10    5.80
  -7 -10  -1   31.60    1.90
  -7 -10  -1   29.30    1.80
  -7 -10  -1   29.10    1.70
  -7 -10  -1   27.30    1.70
  -7 -10  -1   29.10    1.70
  -7 -10  -1   31.50    1.60
   7  10   1   25.40    6.90
   7  10   1   23.60    5.40
   7  10   1   14.90    7.60
   7  10   1   30.40    2.70
  -8 -10  -1  183.68    7.60
  -8 -10  -1  183.58    7.50
  -8 -10  -1  183.18    7.60
  -8 -10  -1  177.28    7.50
  -8 -10  -1  180.88    7.40
   8  10   1  127.69   15.30
   8  10   1  176.08    8.60
  -9 -10  -1   60.39    2.80
  -9 -10  -1   59.39    2.70
  -9 -10  -1   58.49    2.90
  -9 -10  -1   60.49    3.00
   9  10   1   67.59    8.00
   9  10   1   59.39    4.40
 -10 -10  -1    0.20    0.40
 -10 -10  -1    1.10    0.60
 -10 -10  -1    0.00    0.40
 -10 -10  -1    0.30    0.50
  10  10   1   -0.10    1.70
  10  10   1    0.90    3.90
 -11 -10  -1   10.40    0.90
 -11 -10  -1   11.90    1.10
 -11 -10  -1   11.20    0.80
 -11 -10  -1   10.00    0.90
  11  10   1   11.10    2.00
  11  10   1   10.30    2.30
 -12 -10  -1   59.19    2.60
 -12 -10  -1   59.29    2.60
 -12 -10  -1   59.89    2.90
  12  10   1   60.79    3.90
 -13 -10  -1   18.00    1.00
 -13 -10  -1   18.70    1.30
  13  10   1   19.50    1.80
  11 -11  -1   15.50    1.00
  11 -11  -1   14.90    1.00
  11 -11  -1   16.80    0.90
  10 -11  -1    0.40    0.40
  10 -11  -1    0.50    0.40
  10 -11  -1    0.30    0.50
 -10  11   1    0.50    0.70
   9 -11  -1    1.80    0.80
   9 -11  -1    1.10    0.60
   9 -11  -1    1.20    0.70
  -9  11   1    0.10    0.90
   8 -11  -1    5.50    0.90
   8 -11  -1    5.90    0.80
   8 -11  -1    7.00    0.80
   8 -11  -1    6.20    0.70
   8 -11  -1    6.10    0.80
   8 -11  -1    7.10    1.00
   7 -11  -1    1.60    0.60
   7 -11  -1    0.30    0.40
   7 -11  -1    1.60    0.70
   7 -11  -1    0.60    0.50
   7 -11  -1    0.40    0.70
   7 -11  -1    0.20    0.60
  -7  11   1    0.60    0.70
   6 -11  -1   74.39    3.50
   6 -11  -1   70.29    3.30
   6 -11  -1   69.79    3.40
   6 -11  -1   71.89    3.20
   6 -11  -1   69.29    3.70
   6 -11  -1   74.19    3.60
   6 -11  -1   69.19    3.30
   5 -11  -1    3.70    0.60
   5 -11  -1    3.60    0.60
   5 -11  -1    4.20    0.90
   5 -11  -1    4.20    0.80
   5 -11  -1    3.00    0.70
   5 -11  -1    3.50    0.90
   5 -11  -1    5.60    0.70
  -5  11   1   -4.30    6.30
  -5  11   1    4.60    9.20
  -5  11   1    1.70    0.70
  -5  11   1    3.20    5.50
   4 -11  -1  138.99    6.10
   4 -11  -1  133.79    5.80
   4 -11  -1  139.09    6.00
   4 -11  -1  133.19    5.90
   4 -11  -1  138.59    5.90
   4 -11  -1  136.19    5.80
   4 -11  -1  136.39    5.80
  -4  11   1  139.69   11.20
  -4  11   1  130.79    9.70
   3 -11  -1  286.17   11.90
   3 -11  -1  293.27   11.60
   3 -11  -1  284.87   11.70
   3 -11  -1  290.67   11.80
   3 -11  -1  278.07   11.60
   3 -11  -1  290.07   11.60
   3 -11  -1  278.47   11.70
  -3  11   1  273.07   13.30
  -3  11   1  285.17   14.60
  -3  11   1  266.57   13.30
   2 -11  -1   21.10    1.40
   2 -11  -1   20.60    1.30
   2 -11  -1   19.30    1.60
   2 -11  -1   20.40    1.30
   2 -11  -1   23.00    1.70
   2 -11  -1   19.90    1.80
   2 -11  -1   22.90    1.50
   2 -11  -1   21.20    1.60
  -2  11   1   17.40    2.90
  -2  11   1   22.30    3.50
  -2  11   1   25.60    2.90
   1 -11  -1   18.60    1.30
   1 -11  -1   20.20    1.40
   1 -11  -1   17.60    1.80
   1 -11  -1   19.70    1.60
   1 -11  -1   19.40    1.50
   1 -11  -1   20.10    1.30
   1 -11  -1   18.60    1.30
   1 -11  -1   19.40    1.50
  -1  11   1   17.50    3.00
  -1  11   1   17.30    2.70
  -1  11   1   19.30    2.10
   0 -11  -1  122.39    5.40
   0 -11  -1  112.89    5.10
   0 -11  -1  124.39    5.30
   0 -11  -1  116.89    5.10
   0 -11  -1  120.39    5.10
   0 -11  -1  121.49    5.30
   0 -11  -1  115.89    5.10
   0 -11  -1  118.59    5.40
   0  11   1  122.69    5.50
   0  11   1  107.29    6.70
  -1 -11  -1  152.28    6.60
  -1 -11  -1  166.18    6.80
  -1 -11  -1  162.58    6.60
  -1 -11  -1  159.88    6.60
  -1 -11  -1  157.98    6.70
  -1 -11  -1  159.48    6.70
  -1 -11  -1  154.48    6.80
  -1 -11  -1  155.98    6.60
   1  11   1  148.49    7.00
   1  11   1  143.49    8.60
  -2 -11  -1   46.10    2.40
  -2 -11  -1   45.70    2.30
  -2 -11  -1   44.20    2.20
  -2 -11  -1   46.80    2.40
  -2 -11  -1   47.50    2.40
  -2 -11  -1   47.70    2.40
  -2 -11  -1   44.60    2.60
  -2 -11  -1   45.50    2.30
   2  11   1   42.10    4.90
   2  11   1   34.60    3.30
  -3 -11  -1    1.40    0.80
  -3 -11  -1    0.70    0.50
  -3 -11  -1    0.90    0.60
  -3 -11  -1    0.80    0.60
  -3 -11  -1    0.50    0.70
  -3 -11  -1    1.30    0.60
  -3 -11  -1    1.50    0.60
  -3 -11  -1    2.40    0.70
  -3 -11  -1    0.30    0.90
   3  11   1    1.70    0.50
   3  11   1    0.60    2.20
   3  11   1   -1.00    4.30
  -4 -11  -1  250.27   10.50
  -4 -11  -1  263.57   10.50
  -4 -11  -1  257.37   10.50
  -4 -11  -1  255.67   10.40
  -4 -11  -1  265.27   10.80
  -4 -11  -1  253.87   10.40
  -4 -11  -1  249.68   10.50
  -4 -11  -1  230.58   10.70
   4  11   1  265.77   11.10
  -5 -11  -1  256.07   11.10
  -5 -11  -1  237.68   11.30
  -5 -11  -1  285.07   11.20
  -5 -11  -1  294.37   11.80
  -5 -11  -1  281.37   11.80
  -5 -11  -1  273.57   11.10
  -5 -11  -1  277.77   11.40
  -5 -11  -1  266.47   11.10
   5  11   1  259.47   13.30
  -6 -11  -1    6.20    0.80
  -6 -11  -1    6.20    0.80
  -6 -11  -1    5.60    0.80
  -6 -11  -1    6.50    1.00
  -6 -11  -1    7.50    0.90
  -6 -11  -1    5.80    1.00
  -6 -11  -1    6.30    0.90
  -6 -11  -1    6.20    0.60
   6  11   1    5.10    5.60
   6  11   1    6.80    3.30
   6  11   1    3.30    4.50
  -7 -11  -1    3.00    0.60
  -7 -11  -1    3.20    0.60
  -7 -11  -1    1.50    0.70
  -7 -11  -1    1.50    0.60
  -7 -11  -1    1.10    0.50
   7  11   1    0.70    3.40
   7  11   1   -4.90    3.50
   7  11   1   -2.20    6.80
   7  11   1   11.60    5.80
   7  11   1    0.90    1.40
  -8 -11  -1   19.30    1.40
  -8 -11  -1   18.10    1.40
  -8 -11  -1   18.80    1.30
  -8 -11  -1   16.80    1.40
  -8 -11  -1   21.30    1.40
   8  11   1   21.50    2.50
  -9 -11  -1    4.50    0.60
  -9 -11  -1    4.80    0.70
  -9 -11  -1    4.40    0.70
  -9 -11  -1    4.00    0.60
   9  11   1    5.40    1.90
   9  11   1   -0.60    4.20
 -10 -11  -1   90.99    4.10
 -10 -11  -1   92.09    4.00
 -10 -11  -1   90.29    4.10
 -10 -11  -1   90.59    3.80
  10  11   1   93.59    5.50
  10  11   1   83.79    7.70
 -11 -11  -1   49.50    2.40
 -11 -11  -1   50.79    2.60
 -11 -11  -1   50.19    2.20
 -11 -11  -1   50.39    2.40
  11  11   1   49.40    5.50
  11  11   1   47.90    3.70
 -12 -11  -1   14.60    1.20
 -12 -11  -1   16.40    0.90
  12  11   1   14.80    1.70
 -13 -11  -1   11.60    1.00
 -13 -11  -1   12.20    0.80
  13  11   1    9.80    1.10
  13  11   1   14.50    1.00
  10 -12  -1    4.10    0.50
  10 -12  -1    3.80    0.50
  10 -12  -1    3.60    0.50
 -10  12   1    3.00    0.70
   9 -12  -1   33.00    1.60
   9 -12  -1   33.90    1.70
   9 -12  -1   33.00    1.70
   8 -12  -1   13.80    1.20
   8 -12  -1   13.20    1.30
   8 -12  -1   13.60    1.40
   8 -12  -1   12.10    1.10
   8 -12  -1   13.10    1.40
   7 -12  -1   46.10    2.20
   7 -12  -1   44.40    2.20
   7 -12  -1   45.50    2.50
   7 -12  -1   43.30    2.20
   7 -12  -1   42.60    2.10
   6 -12  -1   61.89    3.00
   6 -12  -1   59.39    2.80
   6 -12  -1   55.99    2.80
   6 -12  -1   62.59    3.00
   6 -12  -1   56.79    2.80
   6 -12  -1   58.99    2.80
   5 -12  -1   12.70    1.40
   5 -12  -1   12.80    1.10
   5 -12  -1   11.30    1.40
   5 -12  -1   12.20    1.30
   5 -12  -1   11.30    1.30
   4 -12  -1  176.58    7.50
   4 -12  -1  177.38    7.60
   4 -12  -1  170.08    7.40
   4 -12  -1  176.48    7.30
   4 -12  -1  176.78    7.50
   4 -12  -1  171.68    7.30
   4 -12  -1  173.78    7.30
   3 -12  -1  121.49    5.00
   3 -12  -1  116.89    5.20
   3 -12  -1  117.29    5.30
   3 -12  -1  112.29    5.00
   3 -12  -1  117.09    5.00
   3 -12  -1  115.89    5.10
   3 -12  -1  115.99    4.90
  -3  12   1  101.29    9.90
  -3  12   1  104.19    9.20
   2 -12  -1  295.37   12.30
   2 -12  -1  298.27   12.30
   2 -12  -1  302.07   12.50
   2 -12  -1  295.27   12.40
   2 -12  -1  297.07   12.20
   2 -12  -1  290.07   12.40
   2 -12  -1  295.17   12.40
  -2  12   1  332.57   15.80
   1 -12  -1   17.10    1.20
   1 -12  -1   18.30    1.30
   1 -12  -1   18.50    1.60
   1 -12  -1   17.00    1.30
   1 -12  -1   16.80    1.40
   1 -12  -1   16.70    1.40
   1 -12  -1   18.10    1.30
   1 -12  -1   20.70    1.70
  -1  12   1   21.70    3.50
  -1  12   1   15.90    2.10
  -1  12   1   14.70    3.60
   0 -12  -1   39.20    2.00
   0 -12  -1   37.80    1.90
   0 -12  -1   38.00    2.40
   0 -12  -1   37.30    2.10
   0 -12  -1   38.60    2.00
   0 -12  -1   38.20    2.00
   0 -12  -1   36.70    2.10
   0 -12  -1   36.60    2.20
   0  12   1   34.30    4.10
   0  12   1   32.50    2.90
  -1 -12  -1   26.80    1.60
  -1 -12  -1   28.00    1.60
  -1 -12  -1   26.70    2.00
  -1 -12  -1   27.40    1.70
  -1 -12  -1   29.40    1.70
  -1 -12  -1   28.80    1.80
  -1 -12  -1   29.80    1.90
  -1 -12  -1   29.30    1.90
   1  12   1   26.60    2.60
   1  12   1   23.40    4.10
  -2 -12  -1   48.60    2.40
  -2 -12  -1   49.00    2.60
  -2 -12  -1   46.50    2.70
  -2 -12  -1   51.89    2.50
  -2 -12  -1   48.30    2.30
  -2 -12  -1   49.40    2.60
  -2 -12  -1   48.90    2.40
  -2 -12  -1   47.50    2.50
   2  12   1   40.50    5.30
   2  12   1   38.70    3.40
  -3 -12  -1   84.79    3.90
  -3 -12  -1   83.79    3.80
  -3 -12  -1   84.69    3.90
  -3 -12  -1   81.49    3.70
  -3 -12  -1   79.49    3.80
  -3 -12  -1   83.59    3.90
   3  12   1   87.79    4.10
   3  12   1   63.89    8.30
  -4 -12  -1   41.90    2.30
  -4 -12  -1   43.00    2.20
  -4 -12  -1   44.60    2.50
  -4 -12  -1   43.10    2.30
  -4 -12  -1   43.20    2.20
  -4 -12  -1   42.90    2.10
  -4 -12  -1   45.70    2.30
   4  12   1   44.90    3.30
   4  12   1   26.10    7.90
  -5 -12  -1   74.79    3.40
  -5 -12  -1   75.89    3.40
  -5 -12  -1   63.99    4.10
  -5 -12  -1   73.79    3.60
  -5 -12  -1   78.09    3.50
  -5 -12  -1   77.99    3.50
  -5 -12  -1   76.89    3.50
  -5 -12  -1   73.49    3.30
   5  12   1   68.99    6.20
  -6 -12  -1   13.20    1.10
  -6 -12  -1   12.60    1.20
  -6 -12  -1   12.80    1.20
  -6 -12  -1   11.20    1.10
  -6 -12  -1   11.00    0.90
  -6 -12  -1   12.50    1.20
  -6 -12  -1   14.70    1.20
   6  12   1   10.30    3.90
  -7 -12  -1   67.39    3.20
  -7 -12  -1   71.49    3.30
  -7 -12  -1   72.29    3.40
  -7 -12  -1   70.89    3.30
  -7 -12  -1   74.99    3.50
  -8 -12  -1  129.99    5.70
  -8 -12  -1  131.99    6.00
  -8 -12  -1  130.59    5.60
  -8 -12  -1  128.29    5.60
  -8 -12  -1  138.29    5.60
   8  12   1  128.39    6.90
  -9 -12  -1   13.00    1.30
  -9 -12  -1   13.80    1.10
  -9 -12  -1   13.30    1.00
   9  12   1   11.10    4.80
   9  12   1    9.90    2.10
 -10 -12  -1    2.30    0.50
 -10 -12  -1    2.40    0.70
 -10 -12  -1    2.50    0.50
  10  12   1    1.60    1.70
  10  12   1    5.50    3.40
 -11 -12  -1    1.10    0.40
 -11 -12  -1    1.20    0.60
 -11 -12  -1    0.90    0.30
  11  12   1    1.50    1.60
  11  12   1    2.30    1.30
 -12 -12  -1   12.20    1.00
 -12 -12  -1   14.80    1.00
  12  12   1   10.60    1.70
   9 -13  -1    4.50    0.50
   9 -13  -1    4.50    0.50
   9 -13  -1    3.10    0.50
   8 -13  -1    2.70    0.50
   8 -13  -1    2.30    0.80
   8 -13  -1    2.40    0.50
   8 -13  -1    2.80    0.50
   7 -13  -1    1.10    0.50
   7 -13  -1    0.70    0.40
   7 -13  -1    1.00    0.50
   7 -13  -1    0.60    0.70
   7 -13  -1    1.40    0.50
   6 -13  -1   40.00    2.00
   6 -13  -1   41.20    2.20
   6 -13  -1   39.20    2.00
   6 -13  -1   39.10    2.00
   6 -13  -1   40.50    2.10
   5 -13  -1   -0.20    0.70
   5 -13  -1    0.30    0.40
   5 -13  -1    1.00    0.40
   5 -13  -1    1.00    0.60
   5 -13  -1    0.70    0.60
   5 -13  -1    1.70    0.50
   5 -13  -1    0.30    0.70
  -5  13   1   -0.10    0.50
   4 -13  -1    8.10    0.80
   4 -13  -1    8.30    1.10
   4 -13  -1    8.10    1.00
   4 -13  -1    8.70    0.80
   4 -13  -1    6.70    0.80
   4 -13  -1    6.90    0.70
   4 -13  -1    7.70    0.80
  -4  13   1    5.60    1.00
   3 -13  -1   14.40    1.50
   3 -13  -1   17.30    1.80
   3 -13  -1   14.50    1.80
   3 -13  -1   13.70    1.40
   3 -13  -1   16.80    1.70
   3 -13  -1   15.20    1.60
  -3  13   1   14.60    1.20
   2 -13  -1    0.50    0.40
   2 -13  -1    0.80    0.70
   2 -13  -1   -0.20    0.60
   2 -13  -1    0.90    0.60
   2 -13  -1    0.40    0.90
   2 -13  -1    0.50    0.50
   2 -13  -1   -0.20    0.50
   1 -13  -1   14.40    1.20
   1 -13  -1   12.40    1.30
   1 -13  -1   12.60    1.10
   1 -13  -1   12.90    1.10
   1 -13  -1   12.30    1.00
   1 -13  -1   12.70    1.30
   1 -13  -1   13.20    1.30
   1 -13  -1   15.60    1.40
   0 -13  -1   96.79    4.50
   0 -13  -1  102.99    4.40
   0 -13  -1   96.99    4.60
   0 -13  -1  101.59    4.70
   0 -13  -1  100.49    4.60
   0 -13  -1   99.59    4.40
   0 -13  -1  101.89    4.50
   0 -13  -1  101.09    4.70
  -1 -13  -1   18.30    1.30
  -1 -13  -1   22.00    1.30
  -1 -13  -1   21.30    1.50
  -1 -13  -1   22.00    1.80
  -1 -13  -1   19.80    1.50
  -1 -13  -1   20.70    1.60
  -1 -13  -1   22.60    1.70
  -1 -13  -1   21.70    1.50
   1  13   1   19.80    2.50
   1  13   1   12.70    5.60
  -2 -13  -1   37.30    2.00
  -2 -13  -1   37.60    2.00
  -2 -13  -1   41.30    2.20
  -2 -13  -1   40.20    2.20
  -2 -13  -1   36.50    2.20
  -2 -13  -1   37.90    2.30
   2  13   1   35.00    7.10
   2  13   1   42.00    2.10
  -3 -13  -1   98.19    4.40
  -3 -13  -1  103.59    4.60
  -3 -13  -1  100.59    4.50
  -3 -13  -1   96.59    4.40
  -3 -13  -1  100.29    4.60
  -3 -13  -1   99.69    4.50
   3  13   1  105.69    5.00
  -4 -13  -1   62.19    3.00
  -4 -13  -1   64.89    3.00
  -4 -13  -1   62.49    3.20
  -4 -13  -1   68.69    3.20
  -4 -13  -1   64.99    3.20
  -4 -13  -1   64.89    3.10
  -4 -13  -1   62.49    2.90
   4  13   1   67.49    5.10
  -5 -13  -1  238.88   10.60
  -5 -13  -1  256.77   10.40
  -5 -13  -1  259.67   10.50
  -5 -13  -1  247.38   10.30
  -5 -13  -1  271.77   10.50
  -5 -13  -1  260.47   10.90
  -5 -13  -1  246.98   10.40
   5  13   1  234.08   13.60
  -6 -13  -1   36.50    1.80
  -6 -13  -1   35.70    1.90
  -6 -13  -1   37.20    1.90
  -6 -13  -1   36.30    2.00
  -6 -13  -1   37.50    2.00
  -6 -13  -1   35.00    2.20
   6  13   1   31.40    5.10
  -7 -13  -1   61.99    3.00
  -7 -13  -1   61.39    2.90
  -7 -13  -1   63.59    2.90
  -7 -13  -1   62.19    2.90
  -8 -13  -1   46.00    2.20
  -8 -13  -1   45.10    2.20
  -8 -13  -1   43.30    2.30
  -8 -13  -1   45.20    2.10
  -9 -13  -1   -0.90    0.40
  -9 -13  -1   -0.80    0.80
  -9 -13  -1    0.50    0.50
  -9 -13  -1    0.40    0.40
   9  13   1    0.90    4.00
   9  13   1    0.00    1.70
 -10 -13  -1   32.80    1.60
 -10 -13  -1   33.30    1.80
 -10 -13  -1   35.40    1.70
 -10 -13  -1   34.20    1.60
  10  13   1   32.30    4.60
  10  13   1   33.70    3.00
 -11 -13  -1    3.70    0.40
 -11 -13  -1    2.50    0.40
 -11 -13  -1    3.10    0.60
  11  13   1    4.80    1.40
  11  13   1    4.50    1.70
   8 -14  -1    1.00    0.40
   8 -14  -1    1.50    0.40
   8 -14  -1    1.10    0.40
   7 -14  -1    6.90    0.70
   7 -14  -1    6.40    0.90
   7 -14  -1    6.60    1.20
   7 -14  -1    7.50    0.80
   7 -14  -1    6.50    0.70
   6 -14  -1    1.00    0.50
   6 -14  -1    0.30    0.40
   6 -14  -1    1.40    0.70
   6 -14  -1    0.80    0.50
   6 -14  -1    0.80    0.50
  -6  14   1   -0.10    0.50
   5 -14  -1    7.70    0.90
   5 -14  -1    8.70    0.90
   5 -14  -1   10.60    1.10
   5 -14  -1    9.30    0.90
   5 -14  -1    8.20    1.00
   4 -14  -1   23.60    1.80
   4 -14  -1   22.20    1.30
   4 -14  -1   21.70    1.20
   4 -14  -1   18.10    1.90
   4 -14  -1   22.40    1.50
   4 -14  -1   21.30    1.40
   4 -14  -1   20.70    1.30
   3 -14  -1   62.69    2.70
   3 -14  -1   61.39    3.00
   3 -14  -1   59.99    2.80
   3 -14  -1   62.49    2.90
   3 -14  -1   62.99    2.80
   3 -14  -1   57.79    3.00
  -3  14   1   53.39    2.80
   2 -14  -1    0.60    0.40
   2 -14  -1    1.60    0.70
   2 -14  -1    0.10    0.50
   2 -14  -1    0.80    1.00
   2 -14  -1    0.70    0.50
   2 -14  -1    0.30    0.50
   2 -14  -1    1.60    0.80
   1 -14  -1  324.77   13.40
   1 -14  -1  320.37   13.30
   1 -14  -1  319.07   13.20
   1 -14  -1  333.47   13.30
   1 -14  -1  327.67   13.10
   1 -14  -1  318.97   13.40
   1 -14  -1  321.47   13.20
   0 -14  -1    0.40    0.40
   0 -14  -1    0.50    0.60
   0 -14  -1    0.80    0.50
   0 -14  -1    0.10    0.80
   0 -14  -1   -0.30    0.40
   0 -14  -1    1.30    0.70
   0 -14  -1    1.10    0.70
   0 -14  -1    0.60    0.50
  -1 -14  -1    0.60    0.40
  -1 -14  -1    0.10    0.60
  -1 -14  -1    1.10    0.60
  -1 -14  -1    0.60    0.60
  -1 -14  -1    0.70    0.40
  -1 -14  -1   -0.40    0.70
  -2 -14  -1    1.20    0.40
  -2 -14  -1    1.10    0.50
  -2 -14  -1    1.00    0.70
  -2 -14  -1    1.90    0.70
  -2 -14  -1    1.70    0.60
  -2 -14  -1    0.60    0.70
   2  14   1    1.40    0.80
  -3 -14  -1    4.80    0.90
  -3 -14  -1    4.70    0.80
  -3 -14  -1    5.30    0.90
  -3 -14  -1    5.10    0.60
  -3 -14  -1    5.50    0.80
  -3 -14  -1    7.10    0.80
   3  14   1    5.10    1.90
  -4 -14  -1   51.49    2.50
  -4 -14  -1   47.10    2.40
  -4 -14  -1   47.90    2.60
  -4 -14  -1   52.29    2.60
  -4 -14  -1   49.70    2.40
  -4 -14  -1   55.09    2.60
   4  14   1   45.20    5.90
  -5 -14  -1   33.20    2.00
  -5 -14  -1   32.70    1.60
  -5 -14  -1   31.60    1.70
  -5 -14  -1   33.80    1.90
  -5 -14  -1   33.00    1.80
  -5 -14  -1   31.70    2.00
  -5 -14  -1   32.60    1.70
   5  14   1   29.50    5.10
  -6 -14  -1   38.80    2.00
  -6 -14  -1   40.10    2.00
  -6 -14  -1   38.10    1.80
  -6 -14  -1   38.10    1.90
  -6 -14  -1   36.00    2.20
  -6 -14  -1   37.60    1.90
   6  14   1   24.40    4.90
  -7 -14  -1   21.80    1.40
  -7 -14  -1   21.40    1.20
  -7 -14  -1   23.30    1.30
  -7 -14  -1   21.30    1.20
   7  14   1    9.40    3.80
  -8 -14  -1   -1.20    0.50
  -8 -14  -1   -0.60    0.50
  -8 -14  -1    0.70    0.40
  -8 -14  -1    0.10    0.40
   8  14   1    1.20    3.90
  -9 -14  -1   13.40    0.90
  -9 -14  -1   12.60    1.00
   9  14   1    9.30    3.70
 -10 -14  -1  106.69    4.20
 -10 -14  -1   98.89    4.20
  10  14   1   96.79    6.00
  10  14   1   95.89    4.80
   6 -15  -1   37.20    1.80
   6 -15  -1   37.10    1.80
   6 -15  -1   38.70    1.80
   6 -15  -1   37.90    2.00
   5 -15  -1    3.90    0.50
   5 -15  -1    4.10    1.00
   5 -15  -1    4.20    0.60
   5 -15  -1    3.60    0.50
   4 -15  -1   16.90    1.10
   4 -15  -1   17.20    1.30
   4 -15  -1   17.70    0.90
   4 -15  -1   14.40    1.40
   4 -15  -1   16.10    1.10
   4 -15  -1   14.80    1.10
   3 -15  -1   11.70    0.80
   3 -15  -1   10.70    1.10
   3 -15  -1    9.60    1.10
   3 -15  -1   11.20    1.20
   3 -15  -1   10.60    1.20
   2 -15  -1   46.60    2.30
   2 -15  -1   46.30    2.30
   2 -15  -1   46.00    2.30
   2 -15  -1   44.70    3.00
   2 -15  -1   46.60    2.50
   2 -15  -1   47.40    2.10
   1 -15  -1   37.30    2.00
   1 -15  -1   37.50    1.90
   1 -15  -1   36.40    2.50
   1 -15  -1   37.50    2.00
   1 -15  -1   37.40    1.80
   0 -15  -1   84.19    3.60
   0 -15  -1   81.79    3.80
   0 -15  -1   79.99    3.60
   0 -15  -1   86.39    3.90
   0 -15  -1   82.39    3.80
   0 -15  -1   80.09    3.70
  -1 -15  -1   38.70    2.20
  -1 -15  -1   40.10    2.10
  -1 -15  -1   39.80    2.10
  -1 -15  -1   39.70    1.90
  -1 -15  -1   40.00    1.90
  -1 -15  -1   39.90    2.20
  -2 -15  -1    3.40    0.70
  -2 -15  -1    3.30    0.50
  -2 -15  -1    3.70    0.70
  -2 -15  -1    3.90    0.80
  -2 -15  -1    4.10    0.50
  -2 -15  -1    5.10    0.80
   2  15   1    3.70    1.60
  -3 -15  -1   27.20    1.50
  -3 -15  -1   27.90    2.00
  -3 -15  -1   28.00    1.60
  -3 -15  -1   27.40    1.40
  -3 -15  -1   28.50    1.60
  -3 -15  -1   25.30    1.80
   3  15   1   23.30    3.80
  -4 -15  -1  222.98    8.90
  -4 -15  -1  204.98    9.00
  -4 -15  -1  220.48    8.90
  -4 -15  -1  216.08    8.80
  -4 -15  -1  227.88    9.20
  -4 -15  -1  213.78    8.80
   4  15   1  191.98   12.20
  -5 -15  -1   35.10    1.90
  -5 -15  -1   31.60    2.40
  -5 -15  -1   34.60    1.90
  -5 -15  -1   34.70    1.70
  -5 -15  -1   33.50    1.70
   5  15   1   25.30    5.00
  -6 -15  -1   50.09    2.30
  -6 -15  -1   54.29    2.40
  -6 -15  -1   53.69    2.50
  -6 -15  -1   50.99    2.50
  -6 -15  -1   52.29    2.40
  -6 -15  -1   51.39    2.70
  -7 -15  -1    7.20    0.70
  -7 -15  -1    8.10    0.70
  -7 -15  -1    8.70    0.70
  -7 -15  -1    7.80    0.80
   7  15   1   -0.80    3.40
  -8 -15  -1   72.69    3.20
  -8 -15  -1   71.09    3.10
  -8 -15  -1   74.59    3.10
   8  15   1   65.49    6.90
  -9 -15  -1   58.59    2.60
  -9 -15  -1   60.29    2.50
   9  15   1   54.49    4.90
   4 -16  -1    7.10    0.60
   4 -16  -1    5.90    0.80
   4 -16  -1    5.60    0.60
   4 -16  -1    6.30    0.70
   3 -16  -1   10.10    0.70
   3 -16  -1   11.40    1.00
   3 -16  -1   10.60    0.80
   3 -16  -1    9.50    1.10
   3 -16  -1   10.80    0.90
   2 -16  -1    0.60    0.30
   2 -16  -1    1.80    0.60
   2 -16  -1    0.10    0.50
   2 -16  -1    0.00    0.40
   2 -16  -1    0.60    0.40
   1 -16  -1    3.50    0.60
   1 -16  -1    3.70    0.60
   1 -16  -1    3.90    0.50
   1 -16  -1    3.50    0.70
   1 -16  -1    3.90    0.70
   0 -16  -1   19.60    1.10
   0 -16  -1   20.00    1.40
   0 -16  -1   20.60    1.10
   0 -16  -1   18.80    1.30
   0 -16  -1   21.40    1.30
   0 -16  -1   19.30    1.30
  -1 -16  -1   55.09    2.70
  -1 -16  -1   54.19    2.60
  -1 -16  -1   53.69    2.70
  -1 -16  -1   56.09    2.50
  -1 -16  -1   55.89    2.60
  -1 -16  -1   57.69    2.50
  -2 -16  -1    3.50    0.60
  -2 -16  -1    2.90    0.70
  -2 -16  -1    4.60    0.50
  -2 -16  -1    4.10    0.80
  -2 -16  -1    4.70    0.50
  -2 -16  -1    3.70    0.60
   2  16   1    1.10    3.30
  -3 -16  -1   30.50    1.80
  -3 -16  -1   28.00    1.80
  -3 -16  -1   32.60    1.70
  -3 -16  -1   31.80    1.50
  -3 -16  -1   32.10    1.70
  -3 -16  -1   30.80    1.50
   3  16   1   29.30    4.90
  -4 -16  -1    1.50    0.50
  -4 -16  -1    2.00    0.70
  -4 -16  -1    0.80    0.30
  -4 -16  -1    0.90    0.30
  -4 -16  -1    1.60    0.60
  -4 -16  -1    1.80    0.50
   4  16   1    2.70    3.90
  -5 -16  -1    5.70    0.70
  -5 -16  -1    6.00    0.60
  -5 -16  -1    6.50    0.80
  -5 -16  -1    5.60    0.80
  -5 -16  -1    5.80    0.60
   5  16   1   -1.80    3.30
  -6 -16  -1   70.09    3.10
  -6 -16  -1   70.19    3.00
  -6 -16  -1   70.79    3.10
  -7 -16  -1    0.60    0.50
   7  16   1    6.80    3.80
   2 -17  -1   43.80    1.90
   2 -17  -1   40.70    2.00
   2 -17  -1   42.70    1.80
   2 -17  -1   41.10    1.90
   1 -17  -1   11.50    0.80
   1 -17  -1   11.40    0.70
   1 -17  -1   11.20    0.90
   1 -17  -1   12.00    1.00
   0 -17  -1    0.10    0.50
   0 -17  -1    0.20    0.30
   0 -17  -1    0.20    0.50
   0 -17  -1   -0.40    0.50
  -1 -17  -1    9.80    1.00
  -1 -17  -1   11.50    0.90
  -1 -17  -1   10.70    0.90
  -1 -17  -1   11.90    0.70
  -1 -17  -1   12.50    0.80
  -2 -17  -1   19.90    1.30
  -2 -17  -1   19.50    1.10
  -2 -17  -1   18.90    1.40
  -2 -17  -1   19.30    1.00
  -2 -17  -1   20.00    1.20
  -3 -17  -1    2.40    0.60
  -3 -17  -1    2.30    0.50
  -3 -17  -1    2.00    0.40
  -3 -17  -1    1.80    0.50
  -3 -17  -1    1.90    0.60
  -4 -17  -1   32.00    1.40
  -4 -17  -1   31.70    1.50
  -4 -17  -1   31.70    1.50
  -4 -17  -1   28.70    1.60
  -4 -17  -1   30.80    1.60
  -5 -17  -1   30.40    1.50
  -5 -17  -1   28.50    1.40
  -5 -17  -1   30.80    1.40
  -5 -17  -1   30.40    1.40
  -3 -17   2   16.90    1.10
  -3 -17   2   17.90    0.90
  -3 -17   2   17.60    0.90
  -3 -17   2   18.60    1.10
  -2 -17   2   10.60    0.90
  -2 -17   2   12.10    0.90
  -2 -17   2   10.30    0.70
  -2 -17   2   11.90    0.70
  -1 -17   2   66.69    3.00
  -1 -17   2   57.79    2.90
  -1 -17   2   65.49    2.70
  -1 -17   2   64.79    3.10
  -1 -17   2   64.79    2.80
   0 -17   2   95.49    4.20
   0 -17   2   99.79    4.00
   0 -17   2   92.89    4.10
   0 -17   2   99.99    4.20
   1 -17   2  116.29    4.60
   1 -17   2  111.39    4.70
   1 -17   2  106.29    4.70
   1 -17   2  111.99    4.70
  -6 -16   2    4.50    0.40
  -6 -16   2    3.20    0.70
  -6 -16   2    3.80    0.50
  -6 -16   2    3.50    0.40
   5  16  -2    7.90    5.40
  -5 -16   2   12.60    0.80
  -5 -16   2   12.80    1.00
  -5 -16   2   11.70    0.90
  -5 -16   2   12.20    0.80
  -4 -16   2   17.00    1.10
  -4 -16   2   16.80    1.10
  -4 -16   2   15.90    1.40
  -4 -16   2   16.60    0.90
  -4 -16   2   15.60    0.90
  -3 -16   2   66.89    3.20
  -3 -16   2   66.59    2.90
  -3 -16   2   70.99    3.10
  -3 -16   2   67.69    3.10
  -3 -16   2   69.09    2.90
  -2 -16   2    1.00    0.30
  -2 -16   2    0.30    0.50
  -2 -16   2    1.20    0.60
  -2 -16   2    0.30    0.50
  -2 -16   2   -0.10    0.60
  -2 -16   2    0.70    0.30
  -1 -16   2   17.50    1.00
  -1 -16   2   15.90    1.30
  -1 -16   2   13.90    1.30
  -1 -16   2   15.50    0.90
  -1 -16   2   17.20    1.20
  -1 -16   2   16.60    1.20
   0 -16   2    0.30    0.60
   0 -16   2    0.70    0.50
   0 -16   2    0.70    0.30
   0 -16   2    0.90    0.60
   0 -16   2    0.70    0.30
   0 -16   2    1.60    0.50
   1 -16   2   26.30    1.50
   1 -16   2   26.20    1.50
   1 -16   2   25.10    1.50
   1 -16   2   25.20    1.30
   1 -16   2   24.10    1.60
   2 -16   2    2.40    0.50
   2 -16   2    2.20    0.40
   2 -16   2    2.30    0.60
   2 -16   2    2.70    0.50
   2 -16   2    2.10    0.70
   3 -16   2   68.49    3.00
   3 -16   2   68.79    3.10
   3 -16   2   70.39    3.10
   3 -16   2   73.29    3.10
   3 -16   2   65.09    3.10
   4 -16   2    9.40    0.90
   4 -16   2    9.20    0.80
   4 -16   2    8.80    0.80
   5 -16   2    1.70    0.40
   5 -16   2    1.20    0.40
   5 -16   2    1.20    0.40
   8  15  -2    2.20    1.90
  -8 -15   2    2.50    0.50
  -8 -15   2    2.00    0.50
  -8 -15   2    2.70    0.30
   7  15  -2   14.50    3.50
  -7 -15   2   18.20    1.00
  -7 -15   2   18.10    1.00
  -7 -15   2   16.80    1.10
  -7 -15   2   18.30    1.10
  -6 -15   2   40.80    2.00
  -6 -15   2   38.80    2.10
  -6 -15   2   40.20    2.00
  -6 -15   2   40.10    1.80
  -6 -15   2   39.50    1.90
  -5 -15   2   79.49    3.40
  -5 -15   2   73.09    3.40
  -5 -15   2   77.09    3.30
  -5 -15   2   75.19    3.50
  -5 -15   2   75.89    3.30
  -4 -15   2    8.30    0.70
  -4 -15   2    9.00    0.70
  -4 -15   2    7.80    0.80
  -4 -15   2    7.60    0.90
  -4 -15   2    7.00    0.80
  -3 -15   2    6.60    1.00
  -3 -15   2    5.70    0.80
  -3 -15   2    5.90    0.60
  -3 -15   2    5.90    0.80
  -3 -15   2    6.80    0.80
  -3 -15   2    6.30    0.70
  -2 -15   2    3.20    0.60
  -2 -15   2    3.00    0.40
  -2 -15   2    2.70    0.80
  -2 -15   2    3.10    0.50
  -2 -15   2    2.40    0.70
  -1 -15   2   15.80    1.40
  -1 -15   2   19.40    1.50
  -1 -15   2   19.20    1.10
  -1 -15   2   18.30    1.10
  -1 -15   2   17.60    1.30
  -1 -15   2   18.50    1.30
   0 -15   2   72.39    3.30
   0 -15   2   71.09    3.10
   0 -15   2   71.99    3.10
   0 -15   2   67.89    3.60
   0 -15   2   71.59    3.30
   0 -15   2   68.69    3.30
   1 -15   2   67.99    3.60
   1 -15   2   71.69    3.10
   1 -15   2   72.39    3.50
   1 -15   2   70.29    3.20
   1 -15   2   66.59    3.20
   1 -15   2   70.79    3.30
   2 -15   2    5.80    0.70
   2 -15   2    4.90    0.70
   2 -15   2    4.30    0.90
   2 -15   2    6.00    0.60
   2 -15   2    3.70    0.70
   3 -15   2    9.90    0.70
   3 -15   2    9.60    1.10
   3 -15   2   10.80    1.10
   3 -15   2    9.60    1.10
   3 -15   2   10.50    1.10
   3 -15   2   10.30    1.20
   4 -15   2   50.09    2.40
   4 -15   2   51.59    2.40
   4 -15   2   54.69    2.60
   4 -15   2   45.90    2.60
   4 -15   2   54.79    2.50
   5 -15   2   27.80    2.00
   5 -15   2   28.00    1.50
   5 -15   2   28.50    1.50
   5 -15   2   29.40    2.00
   5 -15   2   30.80    1.50
   5 -15   2   25.50    1.70
   6 -15   2   26.60    1.60
   6 -15   2   33.30    1.60
   6 -15   2   26.20    1.50
   9  14  -2   18.00    2.60
  -9 -14   2   20.20    1.30
  -9 -14   2   19.50    1.00
  -9 -14   2   18.30    1.20
   8  14  -2   -1.40    2.70
  -8 -14   2    3.30    0.60
  -8 -14   2    2.20    0.40
  -8 -14   2    2.80    0.40
  -8 -14   2    3.50    0.50
   7  14  -2   19.80    4.70
  -7 -14   2   29.60    1.40
  -7 -14   2   30.40    1.50
  -7 -14   2   31.80    1.60
  -7 -14   2   31.10    1.50
  -7 -14   2   31.00    1.80
  -7 -14   2   29.90    1.90
  -6 -14   2   34.30    1.90
  -6 -14   2   37.60    1.80
  -6 -14   2   37.00    1.90
  -6 -14   2   36.00    1.70
  -6 -14   2   37.70    1.80
  -6 -14   2   38.20    2.50
  -5 -14   2   50.89    2.50
  -5 -14   2   49.10    2.30
  -5 -14   2   48.40    2.30
  -5 -14   2   49.60    2.40
  -5 -14   2   49.60    2.30
  -5 -14   2   47.30    2.40
  -4 -14   2    6.70    0.80
  -4 -14   2    5.40    0.60
  -4 -14   2    6.80    0.90
  -4 -14   2    6.30    0.80
  -4 -14   2    6.60    0.70
  -3 -14   2   29.70    1.70
  -3 -14   2   26.80    1.90
  -3 -14   2   27.60    1.50
  -3 -14   2   28.40    1.70
  -3 -14   2   29.90    1.80
  -3 -14   2   27.40    1.50
  -2 -14   2   44.00    2.30
  -2 -14   2   42.60    2.10
  -2 -14   2   44.00    2.30
  -2 -14   2   47.50    2.50
  -2 -14   2   42.40    2.40
  -2 -14   2   44.40    2.10
  -1 -14   2    1.20    0.80
  -1 -14   2    1.60    0.60
  -1 -14   2    1.30    0.70
  -1 -14   2    1.20    0.70
  -1 -14   2    1.40    0.60
  -1 -14   2    1.90    0.50
  -1 -14   2    1.00    0.40
   0 -14   2   40.90    2.00
   0 -14   2   43.40    2.30
   0 -14   2   41.30    2.40
   0 -14   2   40.60    2.20
   0 -14   2   40.90    2.00
   0 -14   2   40.20    2.20
   0 -14   2   40.90    2.30
   1 -14   2   15.60    1.50
   1 -14   2   17.60    1.30
   1 -14   2   17.60    1.40
   1 -14   2   16.40    1.30
   1 -14   2   15.90    1.10
   1 -14   2   17.60    1.10
   1 -14   2   16.80    1.50
   2 -14   2    0.60    0.40
   2 -14   2    0.80    0.50
   2 -14   2   -0.20    0.50
   2 -14   2    1.00    0.70
   2 -14   2    0.50    0.60
   2 -14   2    0.10    0.70
   3 -14   2    2.00    0.40
   3 -14   2    2.40    0.60
   3 -14   2    3.40    0.80
   3 -14   2    1.80    0.60
   3 -14   2    2.50    0.70
   3 -14   2    1.80    0.70
   4 -14   2    1.40    0.70
   4 -14   2    0.90    0.60
   4 -14   2    1.20    0.40
   4 -14   2    0.70    0.50
   4 -14   2    1.30    0.80
   4 -14   2    0.90    0.50
   4 -14   2    1.90    0.50
   5 -14   2   19.60    1.40
   5 -14   2   17.20    2.10
   5 -14   2   17.10    1.20
   5 -14   2   17.10    1.20
   5 -14   2   20.20    1.30
   6 -14   2   10.00    0.90
   6 -14   2    9.70    1.00
   6 -14   2   11.00    0.90
   6 -14   2   11.30    0.90
   6 -14   2   10.80    0.90
   6 -14   2   10.00    1.20
   7 -14   2    6.90    0.70
   7 -14   2    6.90    0.70
   7 -14   2    6.80    0.80
   7 -14   2    5.90    0.60
   7 -14   2    6.00    0.90
   8 -14   2   11.00    0.90
   8 -14   2   11.80    0.80
   8 -14   2   10.80    1.00
   8 -14   2   11.90    0.80
  10  13  -2    0.00    1.10
  10  13  -2    0.70    1.40
 -10 -13   2   -0.60    0.50
 -10 -13   2    0.10    0.40
 -10 -13   2    0.10    0.40
   9  13  -2   25.80    3.60
  -9 -13   2   24.40    1.20
  -9 -13   2   24.30    1.30
  -9 -13   2   22.50    1.40
  -9 -13   2   23.50    1.30
  -9 -13   2   23.20    1.40
   8  13  -2  169.18   11.10
  -8 -13   2  191.88    7.80
  -8 -13   2  183.08    7.90
  -8 -13   2  194.58    7.80
  -8 -13   2  189.78    7.90
  -8 -13   2  194.68    7.80
   7  13  -2    3.80    4.10
  -7 -13   2    6.50    0.70
  -7 -13   2    6.20    0.80
  -7 -13   2    8.20    1.10
  -7 -13   2    6.00    0.80
  -7 -13   2    6.50    0.70
  -7 -13   2    6.00    0.70
  -7 -13   2    7.10    0.60
   6  13  -2    7.00    3.60
  -6 -13   2    8.90    1.00
  -6 -13   2    7.60    0.80
  -6 -13   2    7.80    0.80
  -6 -13   2    7.70    0.70
  -6 -13   2    6.60    0.80
  -6 -13   2    8.30    0.90
  -6 -13   2    7.80    0.80
   5  13  -2    2.30    3.80
  -5 -13   2    0.90    0.60
  -5 -13   2    1.40    0.50
  -5 -13   2    1.50    0.50
  -5 -13   2    2.50    0.70
  -5 -13   2    1.20    0.60
  -5 -13   2    1.70    0.40
  -4 -13   2  124.59    5.40
  -4 -13   2  133.79    5.60
  -4 -13   2  126.49    6.00
  -4 -13   2  124.89    5.40
  -4 -13   2  123.09    5.60
  -4 -13   2  127.99    5.50
  -3 -13   2   23.00    1.50
  -3 -13   2   22.90    1.50
  -3 -13   2   20.80    1.60
  -3 -13   2   20.40    1.70
  -3 -13   2   21.40    1.30
  -3 -13   2   19.70    1.30
  -2 -13   2    7.60    0.90
  -2 -13   2    9.90    1.20
  -2 -13   2    8.30    0.90
  -2 -13   2    8.40    0.90
  -2 -13   2    9.90    0.90
  -2 -13   2    8.20    1.10
  -2 -13   2    8.20    1.00
  -1 -13   2  174.58    7.30
  -1 -13   2  175.18    7.20
  -1 -13   2  166.08    7.40
  -1 -13   2  170.78    7.40
  -1 -13   2  171.88    7.30
  -1 -13   2  167.48    7.20
  -1 -13   2  173.28    7.20
   0 -13   2   55.49    2.90
   0 -13   2   59.09    3.00
   0 -13   2   57.29    2.80
   0 -13   2   57.19    2.70
   0 -13   2   56.99    2.70
   0 -13   2   59.09    2.80
   0 -13   2   55.69    2.90
   1 -13   2    5.70    0.70
   1 -13   2    4.10    0.90
   1 -13   2    4.40    0.80
   1 -13   2    4.70    0.60
   1 -13   2    4.50    0.80
   1 -13   2    6.30    1.00
   1 -13   2    5.00    0.60
   2 -13   2   32.40    2.00
   2 -13   2   34.50    1.90
   2 -13   2   34.10    1.80
   2 -13   2   34.50    1.90
   2 -13   2   34.40    2.10
   2 -13   2   36.30    2.20
   3 -13   2   31.70    2.20
   3 -13   2   32.00    2.10
   3 -13   2   32.40    2.10
   3 -13   2   30.70    2.30
   3 -13   2   29.90    1.90
   3 -13   2   29.40    1.80
   4 -13   2  172.38    7.40
   4 -13   2  171.48    7.50
   4 -13   2  170.78    7.40
   4 -13   2  180.28    7.50
   4 -13   2  172.58    7.40
   4 -13   2  182.38    7.30
   4 -13   2  187.78    7.60
   5 -13   2   30.90    1.80
   5 -13   2   30.70    1.70
   5 -13   2   33.10    1.90
   5 -13   2   33.40    1.80
   5 -13   2   28.70    1.90
   5 -13   2   30.80    1.70
   6 -13   2   43.80    2.30
   6 -13   2   46.90    2.30
   6 -13   2   50.79    2.60
   6 -13   2   45.30    2.20
   6 -13   2   48.10    3.10
   6 -13   2   44.20    2.20
   7 -13   2   14.10    1.40
   7 -13   2   18.40    1.40
   7 -13   2   15.20    1.10
   7 -13   2   16.40    1.20
   7 -13   2   17.30    1.20
  -8  13  -2    0.00    0.50
   8 -13   2    0.80    0.50
   8 -13   2   -0.30    0.40
   8 -13   2    0.40    0.40
   8 -13   2    1.00    0.50
   9 -13   2    6.90    0.90
   9 -13   2    7.20    0.70
   9 -13   2    7.80    0.70
   9 -13   2    6.80    0.70
  11  12  -2    0.80    1.50
  11  12  -2    1.00    0.90
 -11 -12   2    2.50    0.50
 -11 -12   2    1.70    0.40
  10  12  -2  107.19    5.20
  10  12  -2  103.79    5.50
 -10 -12   2  108.29    4.40
 -10 -12   2  103.09    4.50
 -10 -12   2  101.59    4.50
 -10 -12   2  102.89    4.40
   9  12  -2    3.90    2.50
   9  12  -2    0.60    2.60
  -9 -12   2    3.10    0.50
  -9 -12   2    3.50    0.50
  -9 -12   2    3.40    0.60
  -9 -12   2    4.00    0.70
  -9 -12   2    2.50    0.60
   8  12  -2    2.50    4.00
  -8 -12   2    0.60    0.40
  -8 -12   2    0.70    0.60
  -8 -12   2    0.30    0.40
  -8 -12   2    0.20    0.50
  -8 -12   2    1.00    0.40
  -8 -12   2    0.10    0.50
  -7 -12   2  133.09    5.80
  -7 -12   2  130.99    6.00
  -7 -12   2  127.09    5.60
  -7 -12   2  130.69    5.60
  -7 -12   2  139.49    5.80
  -7 -12   2  140.19    5.80
  -7 -12   2  133.29    5.60
  -7 -12   2  136.69    5.70
  -6 -12   2  165.68    6.80
  -6 -12   2  165.08    7.10
  -6 -12   2  160.18    6.80
  -6 -12   2  158.18    6.90
  -6 -12   2  169.38    7.00
  -6 -12   2  164.68    7.00
  -6 -12   2  166.38    6.90
   5  12  -2   71.09    7.80
  -5 -12   2   86.49    3.80
  -5 -12   2   89.29    3.90
  -5 -12   2   89.79    4.00
  -5 -12   2   90.99    3.80
  -5 -12   2   84.89    4.00
  -5 -12   2   87.79    4.00
  -5 -12   2   87.79    3.90
  -4 -12   2   66.29    4.00
  -4 -12   2   75.89    3.50
  -4 -12   2   75.29    3.50
  -4 -12   2   72.69    3.30
  -4 -12   2   73.89    3.50
  -4 -12   2   76.79    3.30
  -4 -12   2   72.19    3.40
  -3 -12   2   66.59    3.10
  -3 -12   2   69.19    3.30
  -3 -12   2   67.39    3.30
  -3 -12   2   67.99    3.10
  -3 -12   2   59.49    4.20
  -3 -12   2   70.79    3.20
  -3 -12   2   70.79    3.40
   2  12  -2   56.69    3.80
  -2 -12   2   68.39    3.20
  -2 -12   2   70.99    3.40
  -2 -12   2   69.79    3.10
  -2 -12   2   68.19    3.10
  -2 -12   2   72.39    3.20
  -2 -12   2   68.69    3.40
  -2 -12   2   70.39    3.30
  -2 -12   2   61.59    3.70
   1  12  -2   10.30    4.10
  -1 -12   2   13.90    1.10
  -1 -12   2   13.10    1.20
  -1 -12   2   15.00    1.10
  -1 -12   2   15.20    1.20
  -1 -12   2   13.30    1.40
  -1 -12   2   14.80    1.40
  -1 -12   2   15.30    1.40
  -1 -12   2   15.30    2.00
   0 -12   2   57.89    2.90
   0 -12   2   56.89    2.70
   0 -12   2   58.99    2.80
   0 -12   2   55.59    2.70
   0 -12   2   59.79    3.00
   0 -12   2   56.29    2.80
   0 -12   2   55.99    2.90
   1 -12   2   32.70    2.00
   1 -12   2   32.80    1.80
   1 -12   2   32.90    1.80
   1 -12   2   31.20    1.70
   1 -12   2   36.10    2.10
   1 -12   2   33.80    1.80
   1 -12   2   32.40    2.00
   2 -12   2    9.80    0.90
   2 -12   2   10.40    1.00
   2 -12   2   10.80    1.20
   2 -12   2    8.90    1.10
   2 -12   2   11.10    1.10
   2 -12   2   10.60    1.20
   3 -12   2  288.47   11.80
   3 -12   2  303.97   12.10
   3 -12   2  282.57   12.00
   3 -12   2  280.27   11.80
   3 -12   2  285.67   11.80
   3 -12   2  290.47   11.70
   3 -12   2  284.57   11.90
   4 -12   2  101.69    4.50
   4 -12   2   99.79    4.50
   4 -12   2  106.29    4.70
   4 -12   2   99.49    4.60
   4 -12   2  103.39    4.40
   4 -12   2  100.39    4.70
   4 -12   2  101.69    4.50
   5 -12   2    2.80    1.00
   5 -12   2    3.80    0.60
   5 -12   2    4.40    0.60
   5 -12   2    3.60    0.70
   5 -12   2    3.20    0.70
   5 -12   2    4.70    1.10
   6 -12   2   -0.30    0.60
   6 -12   2   -0.40    0.70
   6 -12   2    0.10    0.40
   6 -12   2   -0.40    0.40
   6 -12   2   -0.20    0.70
   6 -12   2    1.30    0.60
   7 -12   2   28.40    1.70
   7 -12   2   28.70    1.60
   7 -12   2   29.40    1.70
   7 -12   2   28.70    1.60
   7 -12   2   30.00    1.90
   7 -12   2   30.20    1.80
   8 -12   2    1.40    0.80
   8 -12   2    2.80    0.60
   8 -12   2    3.30    0.50
   8 -12   2    2.90    0.50
   8 -12   2    2.60    0.60
   9 -12   2   29.40    1.50
   9 -12   2   27.60    1.50
   9 -12   2   26.90    1.50
   9 -12   2   28.20    1.50
  10 -12   2   49.60    2.30
  10 -12   2   52.59    2.70
  12  11  -2    1.40    1.50
 -12 -11   2    1.10    0.70
 -12 -11   2    2.20    0.40
  11  11  -2    0.00    1.00
  11  11  -2    1.70    1.00
 -11 -11   2    1.90    0.40
 -11 -11   2    1.60    0.50
 -11 -11   2    1.30    0.40
  10  11  -2   26.10    2.70
  10  11  -2   23.60    3.10
 -10 -11   2   27.20    1.40
 -10 -11   2   25.10    1.40
 -10 -11   2   23.50    1.50
 -10 -11   2   26.30    1.60
   9  11  -2  203.28   11.30
   9  11  -2  204.08    9.50
  -9 -11   2  198.98    8.30
  -9 -11   2  204.68    8.40
  -9 -11   2  192.78    8.40
  -9 -11   2  200.48    8.30
   8  11  -2   72.49    5.00
   8  11  -2   55.09    7.80
  -8 -11   2   70.99    3.30
  -8 -11   2   72.39    3.20
  -8 -11   2   72.29    3.30
  -8 -11   2   69.49    3.30
  -8 -11   2   72.79    3.40
  -7 -11   2  187.88    8.20
  -7 -11   2  188.58    8.00
  -7 -11   2  189.08    8.10
  -7 -11   2  206.08    8.20
  -7 -11   2  204.88    8.20
  -7 -11   2  195.08    8.20
  -7 -11   2  189.08    8.10
  -6 -11   2  127.59    5.60
  -6 -11   2  127.39    5.60
  -6 -11   2  129.69    5.60
  -6 -11   2  135.89    5.70
  -6 -11   2  132.09    5.60
  -6 -11   2  124.79    5.40
  -6 -11   2  131.39    5.60
   5  11  -2   -5.40    5.60
   5  11  -2    4.50    4.00
  -5 -11   2    3.60    0.70
  -5 -11   2    3.80    0.50
  -5 -11   2    3.60    0.60
  -5 -11   2    3.20    0.50
  -5 -11   2    3.60    0.70
  -5 -11   2    4.00    0.60
  -5 -11   2    0.40    1.30
  -5 -11   2    2.30    0.70
   4  11  -2    4.50    4.10
  -4 -11   2    1.70    1.10
  -4 -11   2    0.40    0.50
  -4 -11   2    1.50    0.60
  -4 -11   2    1.30    0.50
  -4 -11   2    1.30    0.70
  -4 -11   2    1.30    0.70
  -4 -11   2    1.30    0.60
  -3 -11   2   68.49    3.30
  -3 -11   2   67.69    3.20
  -3 -11   2   67.89    3.10
  -3 -11   2   62.49    3.50
  -3 -11   2   62.79    3.40
  -3 -11   2   68.89    3.20
  -3 -11   2   69.29    3.00
  -3 -11   2   65.29    3.10
  -2 -11   2   50.19    3.00
  -2 -11   2   51.49    2.60
  -2 -11   2   48.60    2.40
  -2 -11   2   46.80    2.80
  -2 -11   2   48.20    2.50
  -2 -11   2   50.59    2.40
  -2 -11   2   48.60    2.50
  -2 -11   2   52.39    2.60
   1  11  -2   61.09    5.90
   1  11  -2   65.89    3.50
  -1 -11   2   69.89    3.30
  -1 -11   2   68.09    3.30
  -1 -11   2   73.29    3.20
  -1 -11   2   70.79    3.20
  -1 -11   2   70.59    3.20
  -1 -11   2   71.29    3.20
  -1 -11   2   68.69    3.60
  -1 -11   2   70.79    3.40
   0  11  -2    8.10    2.70
   0  11  -2    9.30    1.10
   0 -11   2   11.70    1.00
   0 -11   2   10.50    1.00
   0 -11   2    8.40    1.00
   0 -11   2   10.80    1.30
   0 -11   2   10.40    1.10
   0 -11   2    9.40    1.00
   0 -11   2    8.70    1.00
   0 -11   2    9.90    1.20
  -1  11  -2   43.10    4.50
   1 -11   2   51.39    2.40
   1 -11   2   45.60    3.20
   1 -11   2   49.80    2.40
   1 -11   2   49.80    2.40
   1 -11   2   48.30    3.00
   1 -11   2   48.40    2.40
   1 -11   2   49.50    2.60
  -2  11  -2    0.70    3.20
   2 -11   2    1.10    0.50
   2 -11   2   -0.40    0.60
   2 -11   2    0.40    0.50
   2 -11   2    0.80    0.70
   2 -11   2    0.10    0.70
   2 -11   2    0.70    0.50
   3 -11   2    1.70    0.50
   3 -11   2    3.40    0.80
   3 -11   2    2.20    0.70
   3 -11   2    1.50    0.70
   3 -11   2    2.00    0.80
   3 -11   2    2.40    0.60
  -4  11  -2  170.58   10.50
  -4  11  -2  166.18   12.50
   4 -11   2  178.28    7.70
   4 -11   2  179.08    7.50
   4 -11   2  180.18    7.60
   4 -11   2  182.48    7.50
   4 -11   2  178.08    7.60
   4 -11   2  184.68    7.80
  -5  11  -2   -2.40    3.70
  -5  11  -2   -0.10    6.60
   5 -11   2    1.90    0.50
   5 -11   2    1.30    0.70
   5 -11   2    1.60    0.50
   5 -11   2    1.90    0.70
   5 -11   2    1.10    0.70
   5 -11   2    0.70    0.60
   6 -11   2  136.09    6.00
   6 -11   2  135.29    5.80
   6 -11   2  129.59    5.80
   6 -11   2  138.19    6.00
   6 -11   2  137.39    5.90
   6 -11   2  130.99    6.20
   6 -11   2  139.19    5.90
   7 -11   2   23.90    1.50
   7 -11   2   25.20    1.80
   7 -11   2   22.90    1.80
   7 -11   2   23.40    1.40
   7 -11   2   26.20    1.70
   7 -11   2   26.90    1.70
   7 -11   2   24.60    1.60
   8 -11   2   86.79    3.90
   8 -11   2   89.49    4.00
   8 -11   2   88.99    4.00
   8 -11   2   85.09    4.30
   8 -11   2   89.89    3.90
   8 -11   2   90.29    4.10
   9 -11   2   34.40    1.80
   9 -11   2   36.50    2.20
   9 -11   2   35.10    1.80
   9 -11   2   36.30    1.90
   9 -11   2   36.20    1.90
 -10  11  -2    0.80    0.60
  10 -11   2    3.00    0.50
  10 -11   2    2.40    0.60
  10 -11   2    2.50    0.40
 -11  11  -2    2.10    0.90
  11 -11   2    4.30    0.50
  13  10  -2   29.60    1.80
  13  10  -2   30.80    1.50
 -13 -10   2   30.80    1.40
  12  10  -2   11.20    1.50
  12  10  -2   12.10    1.50
  12  10  -2   13.50    1.00
 -12 -10   2   12.60    0.90
 -12 -10   2   12.60    1.10
 -12 -10   2   12.00    1.00
  11  10  -2    5.50    2.10
  11  10  -2    4.70    1.30
 -11 -10   2    3.50    0.50
 -11 -10   2    4.20    0.70
  10  10  -2   97.29    5.30
  10  10  -2   92.59    5.70
 -10 -10   2   91.29    4.10
 -10 -10   2   95.39    4.10
 -10 -10   2   98.39    4.30
 -10 -10   2   89.89    4.10
 -10 -10   2   93.19    4.10
   9  10  -2   15.20    4.00
   9  10  -2   15.50    2.30
  -9 -10   2   15.70    1.10
  -9 -10   2   15.50    1.30
  -9 -10   2   17.10    1.20
  -9 -10   2   16.40    1.30
   8  10  -2   44.00    4.20
   8  10  -2   40.10    5.90
  -8 -10   2   51.09    2.60
  -8 -10   2   52.29    2.50
  -8 -10   2   53.49    2.60
  -8 -10   2   51.39    2.50
  -8 -10   2   52.59    2.50
   7  10  -2  106.79   12.90
  -7 -10   2  117.79    5.20
  -7 -10   2  124.59    5.40
  -7 -10   2  127.89    5.30
  -7 -10   2  119.79    5.30
  -7 -10   2  128.29    5.40
  -7 -10   2  121.09    5.40
  -7 -10   2  127.39    5.40
   6  10  -2   18.10    6.60
  -6 -10   2   38.80    2.00
  -6 -10   2   37.50    1.90
  -6 -10   2   38.00    1.90
  -6 -10   2   36.80    1.80
  -6 -10   2   37.70    2.00
  -6 -10   2   37.80    2.10
  -6 -10   2   37.80    2.00
  -6 -10   2   31.10    2.60
   5  10  -2   40.30    5.80
  -5 -10   2   43.10    2.10
  -5 -10   2   43.00    2.30
  -5 -10   2   40.20    2.60
  -5 -10   2   42.40    2.60
  -5 -10   2   43.90    2.30
  -5 -10   2   45.80    2.20
  -5 -10   2   43.60    2.20
  -5 -10   2   44.00    2.20
   4  10  -2    4.40    4.70
  -4 -10   2    6.80    0.80
  -4 -10   2    7.10    1.10
  -4 -10   2    6.70    0.70
  -4 -10   2    7.40    0.70
  -4 -10   2    7.00    0.90
  -4 -10   2    6.20    0.70
  -4 -10   2    6.60    0.80
  -3 -10   2  111.29    5.10
  -3 -10   2  111.69    4.80
  -3 -10   2  105.99    4.60
  -3 -10   2  100.59    4.60
  -3 -10   2  111.39    4.80
  -3 -10   2  107.09    4.80
  -3 -10   2  106.99    4.70
  -3 -10   2  105.59    4.60
   2  10  -2   -2.20    2.20
  -2 -10   2    3.00    0.50
  -2 -10   2    3.60    0.60
  -2 -10   2    2.30    0.60
  -2 -10   2    1.90    0.60
  -2 -10   2    3.20    0.70
  -2 -10   2    1.60    0.70
  -2 -10   2    2.70    0.80
  -2 -10   2    1.70    0.70
   1  10  -2   69.99    4.00
  -1 -10   2   77.99    3.50
  -1 -10   2   81.99    3.70
  -1 -10   2   75.99    3.50
  -1 -10   2   78.59    3.50
  -1 -10   2   78.99    3.50
  -1 -10   2   81.19    3.80
  -1 -10   2   79.99    3.60
   0  10  -2   57.99    2.70
   0  10  -2   49.99    4.40
   0 -10   2   57.49    2.70
   0 -10   2   54.79    2.60
   0 -10   2   56.19    2.70
   0 -10   2   54.99    2.80
   0 -10   2   58.59    3.00
   0 -10   2   53.19    2.60
   0 -10   2   53.99    2.80
   0 -10   2   55.79    2.60
  -1  10  -2   -1.60    1.70
  -1  10  -2   -0.20    0.70
   1 -10   2    0.40    0.80
   1 -10   2    1.10    0.60
   1 -10   2   -0.70    0.50
   1 -10   2    1.40    0.60
   1 -10   2    0.80    0.60
   1 -10   2    1.00    0.50
   1 -10   2    1.30    0.50
   1 -10   2   -0.10    0.60
  -2  10  -2  350.86   15.70
  -2  10  -2  343.57   14.30
   2 -10   2  330.17   14.00
   2 -10   2  355.56   14.10
   2 -10   2  351.26   14.20
   2 -10   2  340.17   14.30
   2 -10   2  347.87   14.10
   2 -10   2  357.66   14.30
   2 -10   2  344.27   14.20
  -3  10  -2  201.08   10.60
  -3  10  -2  211.88    9.90
   3 -10   2  205.08    8.50
   3 -10   2  202.98    8.40
   3 -10   2  194.18    8.50
   3 -10   2  202.08    8.40
   3 -10   2  192.58    8.30
   3 -10   2  199.38    8.50
   3 -10   2  205.48    8.40
  -4  10  -2  465.55   21.60
  -4  10  -2  485.25   22.70
  -4  10  -2  488.55   23.40
   4 -10   2  502.25   20.20
   4 -10   2  500.35   19.90
   4 -10   2  509.75   19.90
   4 -10   2  522.15   20.90
   4 -10   2  466.85   19.90
   4 -10   2  487.35   20.00
  -5  10  -2    9.70    5.20
  -5  10  -2   11.40    7.40
  -5  10  -2   18.90    4.00
   5 -10   2   18.80    1.60
   5 -10   2   17.50    1.30
   5 -10   2   18.50    1.60
   5 -10   2   17.60    1.20
   5 -10   2   18.50    1.60
   5 -10   2   18.90    1.50
  -6  10  -2   29.00    7.90
  -6  10  -2   39.90    6.40
  -6  10  -2   43.70   16.70
   6 -10   2   43.00    2.20
   6 -10   2   43.00    2.40
   6 -10   2   45.60    2.50
   6 -10   2   44.50    2.40
   6 -10   2   45.50    2.30
   6 -10   2   43.70    2.70
   6 -10   2   45.60    2.50
   7 -10   2   12.20    1.20
   7 -10   2   13.20    1.40
   7 -10   2   11.70    1.30
   7 -10   2   12.90    1.10
   7 -10   2   14.10    1.40
   7 -10   2   12.30    1.00
   7 -10   2   11.80    1.50
   8 -10   2   14.20    1.40
   8 -10   2   15.00    1.50
   8 -10   2   19.70    2.20
   8 -10   2   15.30    1.50
   8 -10   2   15.80    1.30
   9 -10   2   36.80    2.00
   9 -10   2   35.70    1.90
   9 -10   2   35.30    2.20
   9 -10   2   38.10    1.90
   9 -10   2   38.20    2.00
  10 -10   2   27.90    1.70
  10 -10   2   29.20    1.90
  10 -10   2   28.30    1.50
  10 -10   2   30.10    1.60
  10 -10   2   29.20    1.80
 -11  10  -2    1.00    0.60
  11 -10   2    1.30    0.50
  11 -10   2    0.60    0.60
  11 -10   2    0.30    0.40
 -12  10  -2    1.40    0.50
  12 -10   2    2.60    0.40
  12 -10   2    2.70    0.50
  13   9  -2   39.00    2.60
  13   9  -2   40.40    2.10
 -13  -9   2   36.10    2.00
 -13  -9   2   38.80    1.70
  12   9  -2    2.00    0.60
  12   9  -2    2.90    1.00
 -12  -9   2    2.10    0.40
 -12  -9   2    1.70    0.40
 -12  -9   2    2.50    0.90
  11   9  -2    1.40    1.10
  11   9  -2    1.10    1.20
 -11  -9   2    1.00    0.40
 -11  -9   2   -0.30    0.40
  10   9  -2   75.39    4.80
  10   9  -2   76.89    5.20
 -10  -9   2   80.19    3.50
 -10  -9   2   80.39    3.40
 -10  -9   2   82.09    3.70
 -10  -9   2   76.39    3.60
 -10  -9   2   79.69    3.60
   9   9  -2   44.30    3.90
   9   9  -2   48.00    6.30
  -9  -9   2   47.40    2.50
  -9  -9   2   47.00    2.40
  -9  -9   2   45.90    2.30
  -9  -9   2   48.40    2.40
  -9  -9   2   48.20    2.20
   8   9  -2   -7.50   10.90
   8   9  -2    9.90    4.50
   8   9  -2   10.30    7.90
  -8  -9   2   15.10    1.00
  -8  -9   2   15.20    1.20
  -8  -9   2   13.70    1.30
  -8  -9   2   14.70    1.10
  -8  -9   2   13.40    1.30
  -8  -9   2   16.40    1.20
   7   9  -2   -0.80    3.20
   7   9  -2    2.60    6.30
   7   9  -2    2.20    2.20
   7   9  -2  -14.30    7.50
  -7  -9   2    1.80    0.60
  -7  -9   2    2.20    0.70
  -7  -9   2    1.10    0.60
  -7  -9   2    1.40    0.50
  -7  -9   2    1.00    0.50
   6   9  -2    7.00    3.40
   6   9  -2   16.70    5.70
   6   9  -2    0.80    6.40
  -6  -9   2   11.40    1.10
  -6  -9   2   11.30    1.00
  -6  -9   2    9.30    1.30
  -6  -9   2    9.90    1.00
  -6  -9   2    9.10    0.90
  -6  -9   2   11.20    1.00
  -6  -9   2   10.10    1.00
  -6  -9   2   10.00    1.10
   5   9  -2  257.77   14.10
  -5  -9   2  277.57   11.60
  -5  -9   2  262.37   11.30
  -5  -9   2  291.37   11.40
  -5  -9   2  278.97   11.40
  -5  -9   2  269.27   11.20
  -5  -9   2  286.87   11.40
  -5  -9   2  274.07   11.30
  -5  -9   2  289.57   11.40
   4   9  -2    4.40    4.40
   4   9  -2    6.50    4.10
  -4  -9   2   10.60    1.30
  -4  -9   2   14.70    1.20
  -4  -9   2   11.30    1.10
  -4  -9   2   14.50    1.20
  -4  -9   2   12.90    1.40
  -4  -9   2   12.60    1.00
  -4  -9   2   12.60    1.10
  -4  -9   2   12.10    1.10
  -3  -9   2  199.58    8.40
  -3  -9   2  198.58    8.30
  -3  -9   2  204.78    8.50
  -3  -9   2  212.38    8.40
  -3  -9   2  206.68    8.40
  -3  -9   2  205.28    8.60
  -3  -9   2  195.38    8.40
  -3  -9   2  198.28    8.30
  -2  -9   2   60.89    2.90
  -2  -9   2   66.99    3.10
  -2  -9   2   65.29    3.20
  -2  -9   2   62.09    3.00
  -2  -9   2   66.79    3.00
  -2  -9   2   61.29    2.90
  -1  -9   2   39.80    2.30
  -1  -9   2   41.70    2.40
  -1  -9   2   45.00    2.30
  -1  -9   2   36.90    2.10
  -1  -9   2   44.00    2.20
  -1  -9   2   45.90    2.20
   0   9  -2  236.78   11.10
   0   9  -2  247.78    9.90
   0  -9   2  250.87   10.00
   0  -9   2  251.47   10.10
   0  -9   2  217.28   10.30
   0  -9   2  239.98   10.00
  -1   9  -2    4.50    1.60
   1  -9   2    3.50    0.60
   1  -9   2    2.70    0.60
   1  -9   2    3.40    0.70
   1  -9   2    3.30    0.80
   1  -9   2    4.00    0.70
   1  -9   2    2.90    0.60
   1  -9   2    7.00    1.00
  -2   9  -2   13.30    1.80
  -2   9  -2   13.20    2.20
  -2   9  -2   11.50    1.40
   2  -9   2   10.10    1.20
   2  -9   2   10.70    1.20
   2  -9   2   11.60    1.00
   2  -9   2   10.90    1.00
   2  -9   2   11.00    1.00
   2  -9   2   13.10    1.10
  -3   9  -2    2.30    1.80
  -3   9  -2   -0.80    1.90
   3  -9   2    0.80    0.60
   3  -9   2    1.60    0.70
   3  -9   2    0.60    1.00
   3  -9   2    0.50    0.70
   3  -9   2    0.50    0.70
   3  -9   2    0.40    0.80
   3  -9   2   -0.70    0.70
   3  -9   2    0.80    0.60
  -4   9  -2  124.79    8.20
   4  -9   2  113.59    5.20
   4  -9   2  122.69    5.20
   4  -9   2  125.69    5.30
   4  -9   2  119.89    5.30
   4  -9   2  119.39    5.50
   4  -9   2  113.49    5.30
   4  -9   2  120.09    5.10
  -5   9  -2    5.20    4.00
  -5   9  -2    2.90    3.20
  -5   9  -2   10.00    8.50
   5  -9   2    4.10    0.90
   5  -9   2    6.00    0.80
   5  -9   2    5.70    0.90
   5  -9   2    6.00    0.90
   5  -9   2    4.60    0.70
   5  -9   2    5.30    0.60
  -6   9  -2  226.08   19.60
  -6   9  -2  276.37   13.20
   6  -9   2  264.17   11.00
   6  -9   2  284.47   11.30
   6  -9   2  270.47   11.30
   6  -9   2  251.17   11.10
   6  -9   2  273.87   11.10
   6  -9   2  284.47   11.30
  -7   9  -2   49.99    5.60
  -7   9  -2   36.70    7.10
  -7   9  -2   28.40   11.90
   7  -9   2   52.69    2.80
   7  -9   2   52.59    2.60
   7  -9   2   54.79    2.70
   7  -9   2   51.69    2.50
   7  -9   2   52.59    2.90
  -8   9  -2   17.00    1.80
  -8   9  -2   17.20    1.90
   8  -9   2   24.80    1.50
   8  -9   2   24.10    1.50
   8  -9   2   24.50    1.80
   8  -9   2   24.50    1.60
   8  -9   2   23.30    1.80
   8  -9   2   23.00    1.30
  -9   9  -2    1.80    0.90
  -9   9  -2    0.80    0.90
   9  -9   2    1.70    0.90
   9  -9   2    1.30    0.60
   9  -9   2    2.80    0.70
   9  -9   2    1.60    0.50
   9  -9   2    2.10    0.80
   9  -9   2    3.90    0.90
 -10   9  -2    5.40    1.00
 -10   9  -2    6.50    1.00
  10  -9   2    8.10    0.80
  10  -9   2   10.40    1.10
  10  -9   2    7.30    1.00
  10  -9   2    8.40    0.80
  10  -9   2    8.30    0.90
 -11   9  -2   -1.20    0.70
 -11   9  -2    0.00    0.60
  11  -9   2    0.20    0.60
  11  -9   2   -0.70    0.80
  11  -9   2   -0.10    0.40
 -12   9  -2    2.30    0.60
 -12   9  -2    1.70    0.70
  12  -9   2    2.20    0.70
  12  -9   2    2.30    0.40
  14   8  -2    1.10    0.60
  14   8  -2    0.40    0.40
 -14  -8   2    0.00    0.30
  13   8  -2    6.80    1.00
  13   8  -2    6.70    0.70
 -13  -8   2    6.80    0.70
 -13  -8   2    6.40    0.60
 -13  -8   2    6.50    0.60
  12   8  -2   10.10    1.40
  12   8  -2    9.30    1.00
 -12  -8   2   10.50    0.80
 -12  -8   2    9.90    1.00
 -12  -8   2   12.80    1.10
 -12  -8   2   10.60    1.10
  11   8  -2   59.49    3.40
  11   8  -2   54.69    3.70
 -11  -8   2   57.59    2.70
 -11  -8   2   57.59    2.60
 -11  -8   2   57.59    2.60
 -11  -8   2   59.99    2.90
  10   8  -2  234.08   10.70
  10   8  -2  227.18   10.80
 -10  -8   2  226.68    9.60
 -10  -8   2  232.38    9.50
 -10  -8   2  235.38    9.80
 -10  -8   2  231.78    9.50
 -10  -8   2  231.88    9.50
 -10  -8   2  232.08    9.60
   9   8  -2   79.79    9.60
   9   8  -2   44.80    6.00
   9   8  -2   48.80   10.40
   9   8  -2   50.59    4.10
  -9  -8   2   49.60    2.60
  -9  -8   2   55.19    2.60
  -9  -8   2   52.29    2.50
  -9  -8   2   50.99    2.50
  -9  -8   2   55.59    2.70
   8   8  -2    4.60    2.00
   8   8  -2    8.00    8.00
   8   8  -2    3.90    5.90
   8   8  -2    5.20    4.20
  -8  -8   2    5.70    0.60
  -8  -8   2    4.40    0.70
  -8  -8   2    6.00    0.80
  -8  -8   2    6.10    0.90
  -8  -8   2    4.20    0.60
   7   8  -2    4.50    3.20
   7   8  -2    5.20    1.90
   7   8  -2    5.40    4.80
   7   8  -2    3.80    6.80
  -7  -8   2    4.10    0.80
  -7  -8   2    5.50    0.60
  -7  -8   2    5.70    0.80
  -7  -8   2    6.30    0.80
  -7  -8   2    5.20    0.70
  -7  -8   2    6.30    0.80
   6   8  -2  177.08   10.50
  -6  -8   2  162.18    6.60
  -6  -8   2  171.38    6.80
  -6  -8   2  163.88    6.80
  -6  -8   2  148.19    6.70
  -6  -8   2  154.68    6.60
  -6  -8   2  166.68    6.80
  -6  -8   2  144.99    6.90
  -6  -8   2  165.98    6.80
  -6  -8   2  153.18    6.70
   5   8  -2   10.80    3.80
   5   8  -2   10.60    3.30
   5   8  -2    6.00    5.20
  -5  -8   2   13.80    1.00
  -5  -8   2   13.70    1.10
  -5  -8   2   11.30    1.20
  -5  -8   2   12.10    1.40
  -5  -8   2   13.50    1.20
  -5  -8   2   12.60    1.20
  -5  -8   2   13.60    1.10
  -5  -8   2   14.60    1.10
  -4  -8   2   78.89    3.60
  -4  -8   2   76.69    3.70
  -4  -8   2   76.69    4.10
  -4  -8   2   85.19    3.60
   3   8  -2   -2.90    3.30
   3   8  -2    3.20    3.00
  -3  -8   2    1.50    0.50
  -3  -8   2    1.10    0.50
  -3  -8   2    0.00    0.60
  -3  -8   2    2.80    0.70
  -2  -8   2  129.19    5.40
  -2  -8   2  128.09    5.50
  -2  -8   2  123.59    5.40
  -1  -8   2  269.67   11.00
  -1  -8   2  272.37   11.30
   0  -8   2   37.30    2.00
   0  -8   2   36.70    2.00
   0  -8   2   38.00    1.90
  -1   8  -2  152.58    7.00
   1  -8   2  148.29    6.20
   1  -8   2  155.08    6.30
   1  -8   2  137.59    6.30
  -2   8  -2   64.89    4.00
  -2   8  -2   61.49    3.50
  -2   8  -2   65.99    3.00
   2  -8   2   67.39    3.10
  -3   8  -2   78.49    4.10
  -3   8  -2   74.79    4.70
  -3   8  -2   70.69    3.90
   3  -8   2   78.29    3.80
  -4   8  -2    8.20    2.60
   4  -8   2   10.10    1.00
   4  -8   2    9.70    0.90
   4  -8   2    8.70    1.00
   4  -8   2    7.00    0.70
   4  -8   2    9.90    1.80
   4  -8   2    9.40    0.70
   4  -8   2    8.00    0.90
  -5   8  -2   13.60    4.90
  -5   8  -2   12.50    3.50
  -5   8  -2   15.40    3.00
   5  -8   2   15.00    1.10
   5  -8   2   15.00    1.20
   5  -8   2   15.20    0.90
   5  -8   2   13.50    1.40
   5  -8   2   15.00    1.30
  -6   8  -2   41.40    8.70
  -6   8  -2   53.79    9.60
   6  -8   2   45.40    2.30
   6  -8   2   50.39    2.60
   6  -8   2   47.60    2.60
   6  -8   2   47.50    2.40
   6  -8   2   46.80    2.50
  -7   8  -2   -4.40    8.50
  -7   8  -2    5.70    1.10
  -7   8  -2    5.60    2.90
  -7   8  -2    9.10    4.90
   7  -8   2    7.30    0.80
   7  -8   2    8.10    0.70
   7  -8   2    6.70    0.90
   7  -8   2    7.90    1.00
  -8   8  -2    0.00    2.90
  -8   8  -2   13.30    6.20
  -8   8  -2    1.70    0.80
  -8   8  -2    6.10   10.30
  -8   8  -2    2.10    0.80
   8  -8   2    0.70    0.50
   8  -8   2    1.60    0.70
   8  -8   2    2.10    0.90
   8  -8   2    1.30    0.50
   8  -8   2    1.80    0.70
  -9   8  -2    1.30    0.70
  -9   8  -2    0.20    0.80
   9  -8   2    3.30    0.80
   9  -8   2    2.10    1.00
   9  -8   2    1.90    0.70
   9  -8   2    1.90    0.50
   9  -8   2    3.00    0.70
 -10   8  -2  116.89    5.80
 -10   8  -2  125.69    6.00
  10  -8   2  135.89    5.90
  10  -8   2  133.99    5.60
  10  -8   2  130.29    5.60
  10  -8   2  136.69    5.50
 -11   8  -2    1.60    0.70
 -11   8  -2    1.60    0.60
 -11   8  -2    0.80    0.50
  11  -8   2    1.70    0.60
  11  -8   2    1.90    0.40
  11  -8   2    2.20    0.70
 -12   8  -2    0.10    0.60
 -12   8  -2    0.10    0.70
 -12   8  -2    0.70    0.40
  12  -8   2   -0.20    0.40
  12  -8   2    1.20    0.60
 -13   8  -2   19.60    1.30
 -13   8  -2   14.20    1.00
 -13   8  -2   19.20    1.50
  13  -8   2   17.70    1.10
  13  -8   2   17.10    1.70
  14   7  -2    0.40    0.40
  14   7  -2    1.60    1.10
 -14  -7   2    0.40    0.30
 -14  -7   2    0.70    0.30
  13   7  -2   76.19    3.70
  13   7  -2   74.29    3.30
 -13  -7   2   75.79    3.40
 -13  -7   2   75.59    3.30
 -13  -7   2   75.69    3.20
  12   7  -2    4.20    1.20
  12   7  -2    3.50    0.60
 -12  -7   2    4.20    0.70
 -12  -7   2    4.50    0.50
 -12  -7   2    4.60    0.50
  11   7  -2    5.30    1.20
  11   7  -2    5.60    1.50
 -11  -7   2    5.60    0.60
 -11  -7   2    5.20    0.80
 -11  -7   2    4.90    0.60
 -11  -7   2    4.10    0.60
  10   7  -2   42.10    3.50
  10   7  -2   45.70    3.70
 -10  -7   2   41.90    2.20
 -10  -7   2   44.60    2.20
 -10  -7   2   43.90    2.10
 -10  -7   2   44.00    2.20
 -10  -7   2   44.80    2.30
 -10  -7   2   45.80    2.40
   9   7  -2  170.98    8.80
   9   7  -2  181.38   10.10
   9   7  -2  221.78   15.60
  -9  -7   2  181.38    7.40
  -9  -7   2  181.38    7.60
  -9  -7   2  184.78    7.60
  -9  -7   2  178.18    7.50
  -9  -7   2  175.08    7.70
  -9  -7   2  172.18    7.50
   8   7  -2  320.27   17.10
   8   7  -2  234.98   14.50
  -8  -7   2  271.97   11.30
  -8  -7   2  282.07   11.30
  -8  -7   2  282.27   11.20
  -8  -7   2  265.87   11.20
  -8  -7   2  276.27   11.40
  -8  -7   2  269.97   11.10
   7   7  -2   51.89    6.40
   7   7  -2   42.10    3.70
   7   7  -2   37.20    6.50
  -7  -7   2   36.70    2.10
  -7  -7   2   35.10    2.00
  -7  -7   2   37.10    2.00
  -7  -7   2   38.70    2.00
  -7  -7   2   33.40    2.40
  -7  -7   2   40.40    2.00
  -7  -7   2   37.30    1.90
   6   7  -2   95.39    9.60
  -6  -7   2  107.79    4.90
  -6  -7   2  123.39    5.40
  -6  -7   2  104.89    4.80
  -6  -7   2  111.99    4.70
  -6  -7   2  116.49    4.80
  -6  -7   2  107.49    5.10
  -6  -7   2  113.49    4.90
   5   7  -2   -0.90    2.50
   5   7  -2    2.60    2.70
   5   7  -2    2.50    4.40
  -5  -7   2    3.10    0.50
  -5  -7   2    2.30    0.50
  -5  -7   2    1.90    0.70
   4   7  -2   23.80    3.40
   4   7  -2   32.30    4.60
  -4  -7   2   31.80    2.50
  -4  -7   2   30.40    1.60
  -4  -7   2   29.60    1.60
  -3  -7   2   63.39    3.10
  -3  -7   2   68.89    3.20
  -3  -7   2   67.69    3.10
  -3  -7   2   71.39    3.10
   2   7  -2   38.10    4.10
  -2  -7   2   56.89    2.60
  -2  -7   2   53.69    2.50
  -2  -7   2   53.69    2.50
   1   7  -2   38.70    2.40
   1   7  -2   34.40    3.40
  -1  -7   2   41.90    1.90
  -1  -7   2   40.80    2.00
  -1  -7   2   42.50    2.10
   0   7  -2  693.63   31.50
   0  -7   2  814.12   31.30
   0  -7   2  819.42   31.40
   0  -7   2  751.42   31.40
   0  -7   2  854.01   31.50
  -1   7  -2  225.58    9.50
   1  -7   2  223.48    9.00
   1  -7   2  189.18    8.90
   1  -7   2  222.28    8.90
   1  -7   2  224.18    8.80
  -2   7  -2  384.26   15.70
  -2   7  -2  383.86   15.30
   2  -7   2  341.87   15.40
   2  -7   2  397.16   15.30
   2  -7   2  391.56   15.50
   2  -7   2  382.26   15.40
   2  -7   2  388.36   15.40
  -3   7  -2  216.68    9.20
  -3   7  -2  209.28    9.20
  -3   7  -2  217.48    9.90
   3  -7   2  226.28    8.80
   3  -7   2  213.08    9.00
  -4   7  -2   23.10    3.90
  -4   7  -2   26.40    3.30
  -4   7  -2   23.80    2.10
   4  -7   2   26.50    1.30
   4  -7   2   26.00    1.60
  -5   7  -2  153.18    8.30
  -5   7  -2  159.08    8.80
  -5   7  -2  157.78    6.80
  -5   7  -2  153.68   10.20
   5  -7   2  158.68    6.60
   5  -7   2  158.78    6.40
   5  -7   2  153.78    6.80
   5  -7   2  140.39    6.70
  -6   7  -2  639.04   27.30
  -6   7  -2  633.34   28.00
  -6   7  -2  647.74   25.90
  -6   7  -2  534.25   31.00
   6  -7   2  637.44   26.00
   6  -7   2  707.93   26.70
   6  -7   2  669.83   25.80
  -7   7  -2  267.97   12.20
  -7   7  -2  357.56   18.20
  -7   7  -2  288.27   14.20
  -7   7  -2  302.77   12.30
   7  -7   2  285.97   12.00
   7  -7   2  289.37   12.20
   7  -7   2  298.17   12.00
   7  -7   2  295.97   12.20
  -8   7  -2  351.86   15.30
  -8   7  -2  375.86   16.90
  -8   7  -2  370.56   19.30
  -8   7  -2  375.16   15.30
   8  -7   2  355.46   15.10
   8  -7   2  372.86   15.30
   8  -7   2  383.66   15.10
  -9   7  -2  117.29    5.50
  -9   7  -2  148.79   14.30
  -9   7  -2  117.29    5.60
  -9   7  -2  127.29    8.40
   9  -7   2  121.89    5.50
   9  -7   2  124.29    5.30
   9  -7   2  120.69    5.30
   9  -7   2  122.89    5.50
 -10   7  -2   15.40    1.40
 -10   7  -2   13.60    1.40
  10  -7   2   16.40    1.00
  10  -7   2   14.20    1.30
  10  -7   2   14.60    1.30
  10  -7   2   14.60    1.50
 -11   7  -2    5.60    0.90
 -11   7  -2    7.20    0.90
 -11   7  -2    3.40    0.80
  11  -7   2    5.30    0.90
  11  -7   2    4.80    0.80
  11  -7   2    7.80    0.70
 -12   7  -2    2.20    0.70
 -12   7  -2    1.80    0.50
 -12   7  -2    2.60    0.70
  12  -7   2    1.70    0.70
  12  -7   2    2.40    0.50
 -13   7  -2    0.00    0.50
 -13   7  -2    0.80    0.50
 -13   7  -2    0.80    0.40
  13  -7   2    0.40    0.60
  13  -7   2    0.20    0.40
 -14   7  -2   17.20    1.00
  14  -7   2   17.70    1.30
  14  -7   2   18.40    1.00
  14   6  -2   28.60    1.90
  14   6  -2   28.70    1.60
 -14  -6   2   28.80    1.40
 -14  -6   2   28.10    1.40
  13   6  -2   64.99    3.00
 -13  -6   2   71.79    3.30
 -13  -6   2   71.49    3.50
  12   6  -2   25.50    1.50
  12   6  -2   27.30    2.30
 -12  -6   2   27.30    1.50
 -12  -6   2   26.30    1.50
 -12  -6   2   28.60    1.80
  11   6  -2   -0.80    1.20
  11   6  -2    0.70    0.90
 -11  -6   2    0.50    0.50
 -11  -6   2    0.00    0.60
 -11  -6   2    1.10    0.50
 -11  -6   2    0.20    0.40
  10   6  -2    1.30    8.50
  10   6  -2    2.30    1.30
  10   6  -2    0.30    1.60
 -10  -6   2    1.70    1.80
 -10  -6   2    1.80    0.50
 -10  -6   2    0.50    0.50
 -10  -6   2    0.60    0.50
 -10  -6   2    0.90    0.60
 -10  -6   2    1.80    0.50
   9   6  -2    5.10    2.30
   9   6  -2   -4.10    5.40
   9   6  -2    4.00    6.70
   9   6  -2    6.20    2.50
  -9  -6   2    4.40    1.60
  -9  -6   2    2.70    0.80
  -9  -6   2    4.10    1.00
  -9  -6   2    4.60    0.70
  -9  -6   2    4.30    1.00
  -9  -6   2    5.50    0.90
  -9  -6   2    3.30    0.70
   8   6  -2   -1.30    3.20
   8   6  -2   -1.70    4.80
   8   6  -2    0.10    1.70
   8   6  -2  -15.30    5.20
  -8  -6   2    0.10    0.50
  -8  -6   2    0.10    0.50
  -8  -6   2    0.70    0.40
  -8  -6   2    1.00    1.30
  -8  -6   2    0.40    0.60
  -8  -6   2    0.70    0.60
  -8  -6   2   -0.20    0.50
   7   6  -2   29.40    3.50
   7   6  -2   39.70    5.00
   7   6  -2   46.60    5.40
  -7  -6   2   31.20    2.00
  -7  -6   2   37.60    1.90
  -7  -6   2   37.30    2.00
  -7  -6   2   35.50    1.80
  -7  -6   2   35.30    2.00
  -7  -6   2   35.60    2.30
  -7  -6   2   35.20    2.50
  -7  -6   2   37.30    2.70
   6   6  -2  482.25   21.40
  -6  -6   2  468.25   19.60
  -6  -6   2  504.05   19.40
  -6  -6   2  480.55   19.40
  -6  -6   2  472.65   19.90
   5   6  -2   29.70    3.80
   5   6  -2   37.20    3.60
  -5  -6   2   39.70    2.30
  -5  -6   2   39.60    1.90
  -5  -6   2   37.70    1.90
  -5  -6   2   39.00    2.10
   4   6  -2    2.60    2.60
   4   6  -2    5.30    1.60
  -4  -6   2    7.40    0.80
  -4  -6   2    7.90    0.80
  -3  -6   2  566.94   24.20
  -3  -6   2  644.24   24.30
  -2  -6   2   73.39    3.20
  -2  -6   2   61.69    3.10
  -2  -6   2   75.49    3.10
   1   6  -2   79.29    4.60
   1   6  -2   74.19    4.60
  -1  -6   2  100.69    3.90
  -1  -6   2  104.99    4.00
   0  -6   2   17.20    1.00
   0  -6   2   19.50    1.10
   1  -6   2  353.66   14.00
   1  -6   2  340.37   13.90
  -2   6  -2  347.67   13.70
  -2   6  -2  335.07   14.10
   2  -6   2  349.07   13.90
   2  -6   2  339.87   13.80
  -3   6  -2  129.69    5.80
  -3   6  -2  133.89    5.90
  -3   6  -2  132.89    5.90
  -3   6  -2  137.69    6.50
   3  -6   2  138.99    5.70
   3  -6   2  132.79    5.50
  -4   6  -2  145.19    6.40
  -4   6  -2  147.39    6.70
  -4   6  -2  154.18    7.90
   4  -6   2  148.89    6.30
   4  -6   2  150.28    6.10
  -5   6  -2   52.99    4.30
  -5   6  -2   49.50    5.90
  -5   6  -2   51.49    4.80
  -5   6  -2   52.69    2.90
   5  -6   2   53.89    2.40
   5  -6   2   56.39    2.70
  -6   6  -2    3.60    5.10
  -6   6  -2    5.60    2.20
  -6   6  -2    5.50    2.80
  -6   6  -2    6.10    1.10
  -6   6  -2    4.50    0.80
   6  -6   2    8.70    1.60
  -7   6  -2  125.99    9.00
  -7   6  -2  131.39    6.20
  -7   6  -2  149.49    7.80
  -7   6  -2  141.19    6.30
   7  -6   2  133.19    6.10
   7  -6   2  144.29    5.90
   7  -6   2  137.29    6.10
   7  -6   2  138.89    6.00
  -8   6  -2    2.10    0.70
  -8   6  -2    1.40    1.20
  -8   6  -2   -7.50    6.60
  -8   6  -2    3.50    2.30
  -8   6  -2    3.50    4.40
   8  -6   2    0.40    0.60
   8  -6   2    0.70    0.70
   8  -6   2    1.50    0.70
   8  -6   2    1.70    0.80
   8  -6   2    3.50    0.80
   8  -6   2    2.50    0.50
  -9   6  -2   35.20    2.10
  -9   6  -2   27.50    3.70
  -9   6  -2   33.00    6.50
  -9   6  -2   30.60    2.70
  -9   6  -2   19.20    9.60
   9  -6   2   32.60    2.10
   9  -6   2   33.50    1.80
   9  -6   2   36.10    2.30
   9  -6   2   33.90    2.50
   9  -6   2   35.10    2.30
 -10   6  -2  104.19    5.30
 -10   6  -2  111.09    4.90
 -10   6  -2   80.99   14.20
 -10   6  -2  105.49    7.30
 -10   6  -2  111.69    4.80
 -10   6  -2   85.59    4.80
 -10   6  -2   93.79   10.00
 -10   6  -2   94.49    7.90
  10  -6   2  113.29    4.70
  10  -6   2  104.39    4.90
  10  -6   2   95.79    4.60
  10  -6   2  107.69    4.50
  10  -6   2  108.89    4.40
 -11   6  -2    1.70    0.60
 -11   6  -2    1.10    0.60
 -11   6  -2    1.50    0.60
  11  -6   2    1.90    0.70
  11  -6   2    1.50    0.40
  11  -6   2    2.10    1.10
 -12   6  -2   11.20    1.10
 -12   6  -2   12.00    1.10
 -12   6  -2   12.30    1.20
  12  -6   2   13.50    1.30
  12  -6   2   11.90    1.30
 -13   6  -2   62.89    3.20
 -13   6  -2   47.80    2.60
 -13   6  -2   56.09    2.60
  13  -6   2   53.49    2.80
  13  -6   2   56.89    2.50
 -14   6  -2   55.09    2.60
 -14   6  -2   59.99    2.60
  14  -6   2   55.89    2.60
  14  -6   2   59.89    3.20
  14   5  -2    4.20    0.80
 -14  -5   2    4.70    0.50
 -14  -5   2    5.00    0.50
  13   5  -2   43.70    2.30
  13   5  -2   48.80    2.70
 -13  -5   2   47.20    2.20
 -13  -5   2   49.40    2.20
  12   5  -2   74.39    4.00
  12   5  -2   74.89    3.40
 -12  -5   2   74.59    3.60
 -12  -5   2   78.89    3.50
 -12  -5   2   80.19    3.40
  11   5  -2    2.20    1.30
 -11  -5   2    1.90    0.70
 -11  -5   2    2.40    0.50
 -11  -5   2    2.40    0.60
 -11  -5   2    2.80    0.50
  10   5  -2   84.29    9.20
  10   5  -2   52.89    3.30
  10   5  -2   57.79    3.90
 -10  -5   2   55.29    2.80
 -10  -5   2   55.29    2.60
 -10  -5   2   55.69    2.70
 -10  -5   2   53.09    4.00
 -10  -5   2   55.39    2.60
   9   5  -2  229.58   10.70
   9   5  -2  235.78   10.70
  -9  -5   2  230.08    9.70
  -9  -5   2  233.68    9.60
  -9  -5   2  228.68    9.50
  -9  -5   2  224.58    9.70
  -9  -5   2  240.78    9.60
  -9  -5   2  223.58   10.40
  -9  -5   2  231.88    9.50
   8   5  -2   89.89    6.60
   8   5  -2  105.19    7.50
   8   5  -2   87.39    5.30
  -8  -5   2   91.79    3.90
  -8  -5   2   87.39    4.00
  -8  -5   2   86.69    3.90
  -8  -5   2   84.99    4.00
  -8  -5   2   84.99    3.70
  -8  -5   2   83.39    4.60
  -8  -5   2   80.39    3.90
   7   5  -2   86.59    6.30
   7   5  -2   66.29    6.90
   7   5  -2   79.79    4.90
  -7  -5   2   80.79    3.50
  -7  -5   2   75.89    3.50
  -7  -5   2   72.79    3.70
  -7  -5   2   76.49    4.00
  -7  -5   2   70.69    3.50
  -7  -5   2   72.79    3.30
  -7  -5   2   77.39    3.40
   6   5  -2  770.62   30.60
   6   5  -2  777.32   31.10
  -6  -5   2  698.93   29.90
  -6  -5   2  732.03   29.70
   5   5  -2  163.48    8.40
   5   5  -2  167.78    7.80
  -5  -5   2  174.98    7.30
  -5  -5   2  171.28    7.40
  -5  -5   2  166.68    7.10
  -5  -5   2  183.78    7.60
   4   5  -2  560.14   23.00
  -4  -5   2  576.94   22.60
  -4  -5   2  595.34   22.80
  -4  -5   2  512.95   22.40
   3   5  -2   51.99    3.00
  -3  -5   2   43.70    2.50
  -3  -5   2   55.29    2.20
  -3  -5   2   57.09    2.50
  -2  -5   2   26.00    1.30
  -2  -5   2   28.00    1.50
  -1  -5   2  261.57   10.90
  -1  -5   2  273.77   10.90
   0  -5   2  189.98    7.80
   0  -5   2  195.38    8.00
   1  -5   2    1.00    0.30
  -2   5  -2  633.54   25.00
  -2   5  -2  586.54   24.80
   2  -5   2  653.23   25.10
   2  -5   2  612.04   24.70
  -3   5  -2  245.88   10.20
  -3   5  -2  236.18    9.70
  -3   5  -2  235.68    9.60
  -3   5  -2  229.68    9.60
   3  -5   2  200.08    9.50
   3  -5   2  245.28    9.40
  -4   5  -2 1036.80   41.70
  -4   5  -2  997.10   41.90
  -4   5  -2 1043.40   43.10
   4  -5   2 1130.59   41.80
   4  -5   2 1016.40   41.40
  -5   5  -2   89.49    4.10
  -5   5  -2   85.69    5.60
  -5   5  -2   84.99    6.20
  -5   5  -2   86.99    7.20
  -5   5  -2   86.89    5.30
   5  -5   2   90.19    4.00
   5  -5   2   91.99    3.70
  -6   5  -2    8.80    1.10
  -6   5  -2   11.60    2.80
  -6   5  -2    4.60    5.40
  -6   5  -2   11.50    2.10
   6  -5   2   11.30    1.20
  -7   5  -2    1.40    0.60
  -7   5  -2   -0.70    0.90
  -7   5  -2    0.40    4.90
  -7   5  -2    3.10    3.00
  -7   5  -2    0.80    1.80
   7  -5   2    1.80    0.70
   7  -5   2    0.80    0.80
  -8   5  -2    9.00    6.40
  -8   5  -2   15.80    1.30
  -8   5  -2   12.30    2.00
  -8   5  -2   16.40    1.90
  -8   5  -2   14.90    2.70
  -8   5  -2   10.00    4.00
   8  -5   2   13.40    1.50
   8  -5   2   16.40    1.00
   8  -5   2   17.80    1.50
   8  -5   2   17.20    1.50
   8  -5   2   14.20    1.50
   8  -5   2   17.00    1.40
  -9   5  -2   72.29    3.80
  -9   5  -2   77.79    3.70
  -9   5  -2   53.29   10.40
  -9   5  -2   77.19    4.10
  -9   5  -2   77.99    7.60
  -9   5  -2   80.29    5.70
   9  -5   2   73.29    3.60
   9  -5   2   79.59    3.30
   9  -5   2   78.39    3.60
   9  -5   2   80.59    3.80
   9  -5   2   78.49    3.50
 -10   5  -2   15.50    9.70
 -10   5  -2   17.60    6.30
 -10   5  -2   25.80    3.20
 -10   5  -2   18.60    3.90
 -10   5  -2   24.40    1.60
 -10   5  -2   25.60    1.70
 -10   5  -2   24.60    3.60
 -10   5  -2   23.40    1.80
  10  -5   2   24.50    1.80
  10  -5   2   22.90    1.30
  10  -5   2   22.40    1.50
 -11   5  -2   15.60    1.30
 -11   5  -2   17.20    1.40
 -11   5  -2   16.80    1.40
  11  -5   2   15.40    1.00
  11  -5   2   17.10    1.30
  11  -5   2   16.10    1.50
 -12   5  -2   87.99    4.00
 -12   5  -2   86.39    4.00
 -12   5  -2   81.69    4.00
  12  -5   2   84.39    4.10
  12  -5   2   86.39    3.80
 -13   5  -2    3.60    0.60
 -13   5  -2    3.00    0.60
 -13   5  -2    3.50    0.60
  13  -5   2    4.10    0.80
  13  -5   2    3.20    0.90
 -14   5  -2    1.20    0.40
 -14   5  -2    1.20    0.50
  14  -5   2    1.60    0.60
 -15  -4   2   28.40    1.40
 -15  -4   2   30.30    1.40
  14   4  -2   40.60    2.30
 -14  -4   2   45.10    2.00
 -14  -4   2   43.40    2.00
  13   4  -2    5.40    0.60
  13   4  -2    5.20    0.90
 -13  -4   2    5.90    0.60
 -13  -4   2    5.60    0.60
  12   4  -2   46.80    2.90
  12   4  -2   45.20    2.20
 -12  -4   2   48.10    2.30
 -12  -4   2   46.90    2.30
  11   4  -2    1.10    1.20
  11   4  -2    0.50    0.60
 -11  -4   2   -0.10    0.70
 -11  -4   2    0.40    0.50
 -11  -4   2    0.50    0.40
  10   4  -2    3.60    5.60
  10   4  -2    7.00    1.10
  10   4  -2    4.10    1.60
 -10  -4   2    6.40    0.60
 -10  -4   2    7.40    0.80
 -10  -4   2    5.50    0.80
 -10  -4   2    6.70    1.80
 -10  -4   2    6.40    0.80
   9   4  -2   17.40    2.20
   9   4  -2   23.40    2.90
   9   4  -2   19.90    4.40
  -9  -4   2   19.80    1.30
  -9  -4   2   21.90    1.40
  -9  -4   2   20.70    1.30
  -9  -4   2   17.30    1.50
  -9  -4   2   19.40    2.30
   8   4  -2   60.99    5.00
   8   4  -2   47.90    3.80
   8   4  -2   55.59    4.30
   8   4  -2   62.29    5.30
  -8  -4   2   49.20    2.60
  -8  -4   2   46.50    3.00
  -8  -4   2   48.60    2.40
  -8  -4   2   54.29    3.00
  -8  -4   2   50.79    3.20
  -8  -4   2   50.29    2.50
   7   4  -2   74.29    6.00
   7   4  -2   79.69    5.10
   7   4  -2   73.59    4.40
  -7  -4   2   70.99    3.50
  -7  -4   2   70.99    3.80
  -7  -4   2   64.99    3.30
   6   4  -2  192.78    8.50
   6   4  -2  209.68    9.20
  -6  -4   2  192.58    8.10
  -6  -4   2  189.88    7.90
  -6  -4   2  174.98    7.90
  -6  -4   2  189.48    8.30
   5   4  -2    1.90    1.10
   5   4  -2    0.10    2.10
   5   4  -2    2.10    1.50
  -5  -4   2    0.70    0.40
  -5  -4   2    1.60    0.50
  -5  -4   2    1.40    0.60
  -5  -4   2    1.60    0.60
   4   4  -2   14.30    1.50
   4   4  -2   13.60    1.70
  -4  -4   2   14.20    1.10
  -4  -4   2   13.40    0.70
  -4  -4   2   13.90    1.10
   3   4  -2    4.20    0.80
   3   4  -2    2.80    1.10
  -3  -4   2    4.60    0.40
  -3  -4   2    6.40    0.50
  -3  -4   2    5.10    0.70
  -3  -4   2    4.50    0.60
   2   4  -2    7.40    0.90
  -2  -4   2    8.60    0.70
  -2  -4   2    8.10    0.70
  -2  -4   2    8.10    0.50
  -2  -4   2    8.90    0.60
   1   4  -2  104.19    4.70
  -1  -4   2  116.29    4.60
  -1  -4   2  117.39    4.70
   0  -4   2   45.90    2.10
   0  -4   2   47.10    2.00
   1  -4   2   27.30    1.30
   1  -4   2   25.50    1.30
  -2   4  -2  213.28    9.00
  -2   4  -2  215.18    8.70
  -2   4  -2  203.58    8.60
   2  -4   2  214.28    8.60
   2  -4   2  214.98    8.60
  -3   4  -2  610.64   25.30
  -3   4  -2  628.24   25.30
  -3   4  -2  649.74   25.90
   3  -4   2  640.24   25.10
  -4   4  -2  280.67   12.10
  -4   4  -2  275.77   12.40
  -4   4  -2  286.07   13.30
  -4   4  -2  288.97   12.60
  -4   4  -2  291.07   11.80
   4  -4   2  300.67   11.60
  -5   4  -2   27.50    4.50
  -5   4  -2   33.70    2.00
  -5   4  -2   32.00    3.10
  -5   4  -2   21.30    4.00
  -5   4  -2   33.80    3.50
   5  -4   2   37.80    1.80
  -6   4  -2   75.39    4.60
  -6   4  -2   68.49    3.30
  -6   4  -2   75.59    3.60
  -6   4  -2   74.99    5.30
  -7   4  -2  438.46   19.50
  -7   4  -2  425.56   18.50
  -7   4  -2  433.06   17.50
  -7   4  -2  418.76   17.40
  -8   4  -2   87.49    4.20
  -8   4  -2   94.29    4.40
  -8   4  -2   83.19    7.50
  -8   4  -2   88.89    5.60
  -8   4  -2   91.79    4.10
   8  -4   2   95.39    4.70
   8  -4   2   87.89    3.80
   8  -4   2   87.29    4.20
  -9   4  -2   54.59    6.40
  -9   4  -2   65.69    3.60
  -9   4  -2   63.49    3.30
  -9   4  -2   44.00    9.60
  -9   4  -2   64.29    3.10
  -9   4  -2   61.89    5.30
   9  -4   2   66.19    3.10
   9  -4   2   61.99    3.20
   9  -4   2   64.69    3.40
   9  -4   2   63.89    2.80
 -10   4  -2    2.30    0.60
 -10   4  -2    4.20    3.00
 -10   4  -2    1.60    5.20
 -10   4  -2    2.00    0.70
 -10   4  -2    1.70    1.30
 -10   4  -2    2.10    7.60
 -10   4  -2    2.40    2.60
 -10   4  -2    1.70    0.50
  10  -4   2    0.80    0.70
  10  -4   2    2.60    0.50
  10  -4   2    1.40    0.80
 -11   4  -2    2.20    0.70
 -11   4  -2    2.50    0.60
 -11   4  -2    2.60    0.70
 -11   4  -2   -0.40    3.50
 -11   4  -2    6.00    7.70
 -11   4  -2   -0.40    5.10
 -11   4  -2    2.20    1.80
 -11   4  -2    1.80    4.50
  11  -4   2    2.50    0.50
  11  -4   2    2.80    0.80
  11  -4   2    2.20    0.70
 -12   4  -2  100.69    4.60
 -12   4  -2  105.29    4.60
 -12   4  -2  104.99    4.60
  12  -4   2   99.79    4.50
  12  -4   2   96.49    4.80
 -13   4  -2   19.70    1.40
 -13   4  -2   21.20    1.40
 -13   4  -2   21.80    1.40
  13  -4   2   22.00    1.40
  13  -4   2   21.90    1.60
 -14   4  -2  106.19    4.50
 -14   4  -2  106.69    4.50
  14  -4   2  100.09    4.40
  14  -4   2  101.29    4.70
 -15   4  -2    3.80    0.80
 -15   4  -2    5.70    0.60
  15  -4   2    5.60    0.60
  15  -4   2    4.30    0.60
  15   3  -2   55.99    2.70
 -15  -3   2   61.39    2.50
 -15  -3   2   58.39    2.50
  14   3  -2    2.50    0.80
 -14  -3   2    2.00    0.40
 -14  -3   2    2.30    0.40
  13   3  -2    0.30    0.40
  13   3  -2    0.80    0.80
  13   3  -2    2.70    0.90
 -13  -3   2    0.30    0.40
 -13  -3   2    1.40    0.50
  12   3  -2    3.20    1.00
  12   3  -2    4.90    1.20
  12   3  -2    4.40    0.60
 -12  -3   2    4.90    0.60
 -12  -3   2    5.00    0.70
  11   3  -2   46.20    3.00
  11   3  -2   42.50    2.20
  11   3  -2   65.59    9.00
 -11  -3   2   39.00    4.00
 -11  -3   2   45.60    2.30
 -11  -3   2   44.10    2.20
  10   3  -2  401.36   18.20
  10   3  -2  377.36   15.90
 -10  -3   2  373.46   15.40
 -10  -3   2  366.16   16.40
 -10  -3   2  405.06   15.70
 -10  -3   2  332.27   15.30
 -10  -3   2  378.36   15.20
   9   3  -2   85.39    9.80
   9   3  -2   88.79    4.90
   9   3  -2   83.59    4.20
  -9  -3   2   81.69    4.00
  -9  -3   2   84.19    3.90
  -9  -3   2   86.89    3.80
  -9  -3   2   83.09    5.40
  -9  -3   2   90.19    3.90
   8   3  -2  126.89    6.80
   8   3  -2  130.99    6.20
   8   3  -2  124.59    5.90
  -8  -3   2  101.29    5.20
  -8  -3   2  119.49    5.20
  -8  -3   2  119.29    5.20
  -8  -3   2  111.39    5.20
  -8  -3   2  121.59    5.10
  -8  -3   2  127.09    6.10
   7   3  -2   35.50    3.50
   7   3  -2   34.80    3.00
  -7  -3   2   35.20    2.50
  -7  -3   2   31.40    2.00
  -7  -3   2   28.70    1.80
  -7  -3   2   29.90    2.10
   6   3  -2  312.57   12.60
   6   3  -2  316.37   12.60
  -6  -3   2  256.27   11.90
  -6  -3   2  292.37   12.10
  -6  -3   2  284.17   12.00
  -6  -3   2  287.47   12.10
  -6  -3   2  299.47   12.50
   5   3  -2   44.00    2.80
   5   3  -2   38.10    2.40
  -5  -3   2   37.80    2.20
  -5  -3   2   39.30    1.70
  -5  -3   2   38.00    2.10
  -5  -3   2   38.30    2.10
  -5  -3   2   35.00    2.00
   4   3  -2   37.10    2.40
   4   3  -2   34.60    2.00
  -4  -3   2   35.50    2.00
  -4  -3   2   31.70    1.80
  -4  -3   2   34.60    1.50
  -4  -3   2   34.70    1.80
  -4  -3   2   33.10    1.90
   3   3  -2    2.90    0.80
   3   3  -2    1.60    0.60
  -3  -3   2    2.30    0.30
  -3  -3   2    3.00    0.50
  -3  -3   2    2.90    0.50
  -3  -3   2    2.60    0.30
  -3  -3   2    3.70    0.60
   2   3  -2   10.00    0.80
   2   3  -2    7.90    0.90
  -2  -3   2   11.40    0.80
  -2  -3   2   11.10    0.60
  -2  -3   2    9.90    0.70
  -2  -3   2   10.80    0.80
  -2  -3   2   11.10    0.60
   1   3  -2 1542.45   67.89
   1   3  -2 1826.82   67.79
  -1  -3   2 1743.33   67.79
  -1  -3   2 1748.93   67.89
   0  -3   2  186.08    7.50
   0  -3   2  185.68    7.50
   1  -3   2  999.80   39.70
   1  -3   2 1002.70   39.60
  -2   3  -2  106.49    4.70
  -2   3  -2  117.09    4.70
  -2   3  -2  110.09    4.70
  -2   3  -2  110.69    4.90
   2  -3   2  115.89    4.60
   2  -3   2  115.59    4.60
  -3   3  -2  492.85   20.20
  -3   3  -2  484.85   19.50
  -3   3  -2  468.45   19.40
   3  -3   2  492.15   19.30
  -4   3  -2    2.10    2.00
  -4   3  -2    2.20    1.50
  -4   3  -2    1.90    1.40
  -4   3  -2    1.50    1.10
   4  -3   2    3.30    0.40
  -5   3  -2  102.69    7.20
  -5   3  -2  128.19    5.30
  -5   3  -2  120.79    6.30
  -5   3  -2  125.89    6.10
  -6   3  -2  219.58    9.00
  -6   3  -2  221.98   10.50
  -6   3  -2  210.78    8.80
  -6   3  -2  198.48   10.70
  -6   3  -2  218.78    9.80
  -7   3  -2   19.60    3.40
  -7   3  -2   18.20    1.50
  -7   3  -2   15.80    2.20
  -7   3  -2   11.10    7.60
  -7   3  -2   18.00    1.20
  -8   3  -2   43.70    4.80
  -8   3  -2   38.80    3.70
  -8   3  -2   43.80    2.10
  -8   3  -2   24.30    6.40
  -8   3  -2   42.80    2.60
   8  -3   2   39.20    2.40
   8  -3   2   44.40    1.90
   8  -3   2   39.20    2.50
  -9   3  -2  280.27   13.30
  -9   3  -2  298.47   11.90
  -9   3  -2  293.57   12.20
  -9   3  -2  277.37   15.00
  -9   3  -2  290.37   11.90
  -9   3  -2  231.58   18.20
   9  -3   2  303.27   11.60
   9  -3   2  290.47   11.90
   9  -3   2  293.37   12.00
 -10   3  -2   18.90    1.50
 -10   3  -2   19.80    3.40
 -10   3  -2   22.60    2.20
 -10   3  -2   18.60    7.10
 -10   3  -2   16.70    3.00
 -10   3  -2   21.10    1.40
 -10   3  -2   18.00    4.90
  10  -3   2   19.60    1.20
  10  -3   2   18.80    1.70
 -11   3  -2  101.49    4.60
 -11   3  -2   89.29    5.10
 -11   3  -2  104.09    4.60
 -11   3  -2   97.79    7.50
 -11   3  -2   83.29   10.40
 -11   3  -2  101.49    4.50
  11  -3   2   98.19    4.30
  11  -3   2   98.69    4.60
  11  -3   2  101.09    4.70
 -12   3  -2  183.58    7.70
 -12   3  -2  175.58    7.60
 -12   3  -2  178.28    7.70
  12  -3   2  180.98    7.90
  12  -3   2  178.38    7.60
 -13   3  -2    2.50    0.60
 -13   3  -2    2.20    0.60
 -13   3  -2    1.60    0.50
  13  -3   2    2.40    0.80
  13  -3   2    2.10    0.70
 -14   3  -2    8.80    0.90
 -14   3  -2    9.00    0.90
  14  -3   2    8.90    1.20
  14  -3   2    9.40    1.00
 -15   3  -2   28.90    1.50
  15  -3   2   29.20    2.00
  15   2  -2   13.30    1.10
 -15  -2   2   15.30    0.90
 -15  -2   2   15.30    0.90
  14   2  -2    6.70    0.90
 -14  -2   2    7.60    0.70
 -14  -2   2    7.80    0.80
  13   2  -2  242.68   10.30
  13   2  -2  241.68   10.30
 -13  -2   2  248.18   10.10
 -13  -2   2  252.87   10.20
  12   2  -2   61.89    2.90
  12   2  -2   63.39    3.40
  12   2  -2   65.99    3.40
 -12  -2   2   69.19    3.10
 -12  -2   2   68.89    3.20
  11   2  -2  124.19    5.70
  11   2  -2  120.99    5.10
  11   2  -2  119.89    5.70
 -11  -2   2  117.29    6.90
 -11  -2   2  119.09    5.20
 -11  -2   2  123.69    5.20
 -11  -2   2  122.69    5.40
  10   2  -2  325.77   13.60
  10   2  -2  338.07   15.80
  10   2  -2  300.27   14.50
  10   2  -2  319.27   13.10
 -10  -2   2  321.27   14.60
 -10  -2   2  321.27   13.40
 -10  -2   2  329.27   13.10
   9   2  -2   44.50    3.30
   9   2  -2   49.70    5.00
  -9  -2   2   41.00    2.80
  -9  -2   2   48.80    3.70
  -9  -2   2   44.20    2.20
  -9  -2   2   43.50    2.10
  -9  -2   2   39.50    2.30
  -9  -2   2   44.50    2.20
   8   2  -2   94.09    4.30
   8   2  -2   94.39    5.60
   8   2  -2   91.29    5.00
  -8  -2   2   86.49    4.00
  -8  -2   2   92.09    4.50
  -8  -2   2   79.29    4.10
  -8  -2   2   96.19    5.30
  -8  -2   2   91.69    4.50
  -8  -2   2   87.79    3.90
  -8  -2   2   87.89    4.10
   7   2  -2  377.06   15.00
   7   2  -2  359.86   15.20
   7   2  -2  369.36   15.40
  -7  -2   2  359.86   14.80
  -7  -2   2  371.26   15.80
  -7  -2   2  351.96   14.90
  -7  -2   2  366.46   15.00
  -7  -2   2  311.97   14.50
   6   2  -2   14.60    1.70
   6   2  -2   15.20    1.80
   6   2  -2   15.00    2.00
  -6  -2   2   15.30    1.50
  -6  -2   2   12.20    2.00
  -6  -2   2   13.70    1.00
  -6  -2   2   13.00    1.30
  -6  -2   2   15.60    1.50
   5   2  -2   22.00    1.90
   5   2  -2   21.60    1.60
  -5  -2   2   17.70    1.60
  -5  -2   2   22.70    2.10
  -5  -2   2   18.20    1.40
  -5  -2   2   21.10    1.10
  -5  -2   2   19.60    1.60
   4   2  -2  547.85   21.40
   4   2  -2  532.25   21.40
  -4  -2   2  514.65   21.30
  -4  -2   2  542.45   21.90
  -4  -2   2  529.75   21.40
  -4  -2   2  518.55   21.40
  -4  -2   2  522.75   21.00
   3   2  -2  235.98    9.00
   3   2  -2  216.38    9.00
  -3  -2   2  211.08    9.10
  -3  -2   2  220.58    8.70
  -3  -2   2  215.98    9.10
  -3  -2   2  212.88    9.00
  -3  -2   2  222.78    8.80
  -3  -2   2  207.78    9.10
  -3  -2   2  222.48    9.20
   2   2  -2  261.07   10.40
   2   2  -2  275.87   10.40
  -2  -2   2  251.27   10.50
  -2  -2   2  261.07   10.50
  -2  -2   2  250.37   10.40
  -2  -2   2  267.07   10.30
  -2  -2   2  238.18   10.40
  -2  -2   2  251.37   10.20
   1   2  -2  350.66   13.00
   1   2  -2  339.17   12.90
   1   2  -2  294.57   13.40
  -1  -2   2  335.17   13.00
  -1  -2   2  328.07   13.10
  -1  -2   2  329.97   13.10
  -1  -2   2  293.37   12.90
   0  -2   2  407.96   16.00
   0  -2   2  395.96   16.00
  -2   2  -2   28.00    1.30
  -2   2  -2   23.60    1.50
  -2   2  -2   28.60    1.70
  -2   2  -2   28.10    1.30
   2  -2   2   29.30    1.20
  -3   2  -2   28.10    2.80
  -3   2  -2   27.20    1.40
  -3   2  -2   29.00    2.10
  -3   2  -2   25.90    1.90
   3  -2   2   24.00    1.80
   3  -2   2   28.40    1.30
  -4   2  -2   15.90    1.10
  -4   2  -2    9.60    2.30
  -4   2  -2   17.60    1.90
  -4   2  -2   15.40    1.80
   4  -2   2   13.70    1.70
   4  -2   2   16.80    0.80
  -5   2  -2  330.37   15.50
  -5   2  -2  364.56   14.40
  -5   2  -2  356.76   15.40
  -5   2  -2  353.36   15.00
   5  -2   2  367.56   14.20
  -6   2  -2  788.22   32.00
  -6   2  -2  814.42   32.80
  -6   2  -2  797.82   33.20
  -6   2  -2  793.82   32.60
  -7   2  -2   22.20    1.30
  -7   2  -2   21.80    2.60
  -7   2  -2   12.40    4.40
  -7   2  -2   19.70    2.60
  -7   2  -2   17.00    3.00
  -7   2  -2   21.50    1.60
  -8   2  -2    1.70    3.10
  -8   2  -2    1.10    1.50
  -8   2  -2    1.80    0.80
  -8   2  -2    2.50    4.30
  -9   2  -2   35.10    3.70
  -9   2  -2   35.60    2.00
  -9   2  -2   35.90    1.90
  -9   2  -2   30.30    1.80
  -9   2  -2   33.90    2.40
  -9   2  -2   35.20    4.60
  -9   2  -2   36.00    3.70
  -9   2  -2   30.90    6.80
   9  -2   2   35.10    1.70
   9  -2   2   35.00    2.30
   9  -2   2   35.80    2.40
 -10   2  -2    8.30    5.00
 -10   2  -2    9.80    3.60
 -10   2  -2    8.10    1.00
 -10   2  -2    8.30    1.10
 -10   2  -2    7.20    2.60
 -10   2  -2    7.30    1.30
 -10   2  -2    8.50    3.00
 -10   2  -2    6.80    0.80
  10  -2   2    8.40    0.80
  10  -2   2    7.60    1.10
  10  -2   2    7.20    1.20
 -11   2  -2   81.99    4.60
 -11   2  -2   91.59    4.10
 -11   2  -2   90.19    4.00
 -11   2  -2   79.89    3.80
 -11   2  -2   82.39    8.20
 -11   2  -2   88.69    3.90
 -11   2  -2   82.19    5.70
  11  -2   2   87.69    4.30
  11  -2   2   88.39    3.80
 -12   2  -2    2.30    0.60
 -12   2  -2    3.30    0.60
 -12   2  -2    2.70    0.60
 -12   2  -2    2.90    0.60
  12  -2   2    2.00    0.80
  12  -2   2    1.80    0.80
 -13   2  -2   48.40    2.40
 -13   2  -2   43.40    2.20
 -13   2  -2   48.30    2.30
  13  -2   2   44.90    2.60
  13  -2   2   47.00    2.50
 -14   2  -2   74.59    3.50
 -14   2  -2   73.49    3.30
 -14   2  -2   69.29    3.20
  14  -2   2   75.19    3.40
  14  -2   2   71.29    3.50
 -15   2  -2    2.40    0.40
 -15   2  -2    2.00    0.70
  15  -2   2    2.90    0.70
  15  -2   2    2.20    0.50
  15   1  -2    9.80    0.90
 -15  -1   2    7.60    0.70
 -15  -1   2    8.10    0.60
  14   1  -2   18.30    1.40
 -14  -1   2   18.60    1.10
 -14  -1   2   17.40    1.20
  13   1  -2    8.60    1.10
 -13  -1   2    9.40    0.80
 -13  -1   2    9.70    0.80
 -13  -1   2    8.10    0.90
  12   1  -2    1.70    0.80
  12   1  -2    1.40    0.90
  12   1  -2    1.50    1.10
 -12  -1   2    0.60    0.40
 -12  -1   2    0.80    0.70
 -12  -1   2    0.90    0.50
  11   1  -2  132.69    6.00
  11   1  -2  133.29    6.00
  11   1  -2  129.69    5.50
  11   1  -2  134.99    6.00
 -11  -1   2  131.29    7.70
 -11  -1   2  133.69    5.60
 -11  -1   2  127.09    5.60
 -11  -1   2  130.59    5.80
  10   1  -2    2.30    1.10
  10   1  -2    1.30    0.50
  10   1  -2    6.20    4.20
  10   1  -2    4.00    1.00
 -10  -1   2    1.80    2.10
 -10  -1   2    1.50    0.80
 -10  -1   2    0.00    1.30
 -10  -1   2    1.80    0.50
 -10  -1   2    1.70    0.50
 -10  -1   2    1.40    2.10
 -10  -1   2    1.50    0.50
   9   1  -2  129.59    7.50
   9   1  -2  137.39    6.20
   9   1  -2  136.79    5.70
   9   1  -2  139.39    6.40
   9   1  -2  130.79    6.10
  -9  -1   2  144.09    8.00
  -9  -1   2  130.59    6.40
  -9  -1   2  127.79    5.90
  -9  -1   2  135.29    6.50
  -9  -1   2  132.49    5.70
  -9  -1   2  140.29    5.80
  -9  -1   2  139.09    5.70
   8   1  -2   41.20    3.70
   8   1  -2   39.50    3.00
  -8  -1   2   41.60    2.70
  -8  -1   2   41.20    2.00
  -8  -1   2   35.40    2.00
  -8  -1   2   42.40    1.90
  -8  -1   2   46.60    4.60
  -8  -1   2   40.70    2.70
  -8  -1   2   37.10    2.00
   7   1  -2   16.30    2.00
   7   1  -2   17.30    1.70
  -7  -1   2   18.60    2.20
  -7  -1   2   24.10    4.00
  -7  -1   2   16.20    1.80
  -7  -1   2   18.80    1.10
  -7  -1   2   22.30    2.00
  -7  -1   2   18.50    2.30
   6   1  -2    3.50    1.00
   6   1  -2    3.70    1.10
  -6  -1   2    3.40    0.90
  -6  -1   2    3.80    1.30
  -6  -1   2    4.00    1.50
  -6  -1   2    2.60    0.90
  -6  -1   2    4.60    2.50
   5   1  -2  178.98    7.30
   5   1  -2  170.68    8.00
  -5  -1   2  173.18    7.50
  -5  -1   2  165.88    7.60
  -5  -1   2  166.38    7.30
  -5  -1   2  165.98    7.80
  -5  -1   2  161.78    7.70
  -5  -1   2  170.48    9.60
   4   1  -2  195.18    8.30
   4   1  -2  216.08    8.40
  -4  -1   2  201.48    8.90
  -4  -1   2  183.38   10.20
  -4  -1   2  195.08    8.80
  -4  -1   2  212.18    9.60
  -4  -1   2  203.08    8.40
   3   1  -2   60.79    2.60
   3   1  -2   56.69    2.50
  -3  -1   2   53.79    4.20
  -3  -1   2   50.39    3.00
  -3  -1   2   54.69    3.00
  -3  -1   2   53.59    2.70
  -3  -1   2   55.69    2.80
   2   1  -2 3545.35  131.99
   2   1  -2 3667.23  131.99
  -2  -1   2 3269.17  132.29
  -2  -1   2 3077.69  132.89
  -2  -1   2 3176.88  132.09
  -2  -1   2 3309.17  132.19
   1   1  -2   25.20    1.20
  -1  -1   2   25.20    1.10
  -1  -1   2   26.40    1.40
  -1  -1   2   20.60    1.30
   0   1  -2    8.70    0.70
   0   1  -2    9.10    0.60
   0   1  -2   10.30    0.50
   0   1  -2   11.00    0.50
   0   1  -2   11.40    0.50
   0  -1   2   10.80    0.50
   0  -1   2    9.60    0.60
  -1   1  -2   56.99    2.50
  -1   1  -2   58.19    2.40
  -1   1  -2   62.99    2.40
  -1   1  -2   55.29    2.40
  -1   1  -2   54.29    2.60
   1  -1   2   61.19    2.40
   1  -1   2   59.79    2.40
  -2   1  -2  320.07   12.50
  -2   1  -2  290.87   12.80
  -2   1  -2  285.17   12.70
   2  -1   2  311.37   12.30
   2  -1   2  307.17   12.60
   2  -1   2  351.56   12.50
  -3   1  -2  371.86   14.80
  -3   1  -2  338.47   14.80
  -3   1  -2  361.56   14.30
  -3   1  -2  376.16   14.60
   3  -1   2  322.07   14.50
   3  -1   2  372.26   15.30
  -4   1  -2   88.59    3.60
  -4   1  -2   84.29    4.20
  -4   1  -2   84.29    4.50
  -4   1  -2   85.79    4.10
   4  -1   2   70.89    3.90
   4  -1   2   87.39    4.20
  -5   1  -2   51.29    2.90
  -5   1  -2   52.69    3.00
  -5   1  -2   50.39    3.70
  -5   1  -2   53.79    2.50
   5  -1   2   46.60    3.00
  -6   1  -2  377.36   15.60
  -6   1  -2  378.36   16.20
  -6   1  -2  368.06   15.30
  -6   1  -2  380.36   15.00
   6  -1   2  340.37   15.40
  -7   1  -2  132.49    5.70
  -7   1  -2  133.49    7.40
  -7   1  -2  131.79    6.40
  -7   1  -2  135.29    6.00
  -7   1  -2  126.09    5.90
  -7   1  -2  113.19    9.40
  -8   1  -2    7.80    2.10
  -8   1  -2    7.60    1.00
  -8   1  -2   14.80    3.20
  -8   1  -2   11.50    4.20
  -8   1  -2    6.30    2.00
  -9   1  -2  400.16   17.70
  -9   1  -2  382.36   16.00
  -9   1  -2  393.96   17.10
  -9   1  -2  389.26   16.30
  -9   1  -2  407.36   20.50
  -9   1  -2  392.06   17.20
  -9   1  -2  409.26   16.10
 -10   1  -2   15.30    1.20
 -10   1  -2   12.50    3.80
 -10   1  -2   14.80    1.10
 -10   1  -2   14.10    2.40
 -10   1  -2   13.70    1.60
 -10   1  -2   15.30    1.20
  10  -1   2   14.10    1.60
  10  -1   2   15.50    1.00
  10  -1   2   15.60    1.70
 -11   1  -2    7.60    0.90
 -11   1  -2    6.30    0.90
 -11   1  -2    5.80    0.70
 -11   1  -2    7.50    3.00
 -11   1  -2    6.10    1.00
 -11   1  -2    5.40    1.70
 -11   1  -2    6.80    1.50
  11  -1   2    6.00    1.10
  11  -1   2    4.70    1.10
  11  -1   2    5.50    0.60
 -12   1  -2   75.29    3.40
 -12   1  -2   73.49    3.40
 -12   1  -2   79.69    3.50
 -12   1  -2   71.39    3.60
  12  -1   2   76.09    3.80
 -13   1  -2   27.90    1.70
 -13   1  -2   30.00    1.70
 -13   1  -2   26.90    1.60
  13  -1   2   28.20    2.00
  13  -1   2   29.00    1.90
 -14   1  -2   12.60    0.90
 -14   1  -2   12.50    1.10
 -14   1  -2   13.20    1.00
  14  -1   2   12.00    1.40
  14  -1   2   14.10    1.30
 -15   1  -2    1.10    0.30
 -15   1  -2    1.50    0.40
  15  -1   2    0.70    0.50
  15  -1   2    0.50    0.60
  15   0  -2   57.09    2.60
 -15   0   2   57.29    2.50
 -15   0   2   57.49    2.50
  14   0  -2    8.60    0.90
 -14   0   2    9.10    0.80
 -14   0   2    8.30    0.70
 -14   0   2    8.20    0.80
  13   0  -2    9.30    1.00
  13   0  -2    8.50    1.00
 -13   0   2    9.00    0.90
 -13   0   2    8.40    0.80
 -13   0   2    8.40    0.80
  12   0  -2    1.30    0.70
  12   0  -2    0.10    0.80
 -12   0   2    0.20    0.40
 -12   0   2   -0.50    0.70
 -12   0   2   -0.30    0.50
 -12   0   2    0.20    0.50
  11   0  -2    2.50    0.90
  11   0  -2    1.60    0.90
  11   0  -2    2.40    0.70
 -11   0   2    2.70    2.00
 -11   0   2    2.00    0.50
 -11   0   2    2.50    0.60
 -11   0   2    3.00    0.50
 -11   0   2    3.00    0.90
 -11   0   2    0.50    2.80
  10   0  -2   42.20    2.60
  10   0  -2   40.70    2.00
  10   0  -2   42.30    2.70
  10   0  -2   41.30    2.60
 -10   0   2   43.60    2.10
 -10   0   2   40.60    3.30
 -10   0   2   39.90    5.30
 -10   0   2   37.70    2.10
 -10   0   2   44.60    2.30
 -10   0   2   38.70    3.20
 -10   0   2   37.10    2.40
   9   0  -2   21.10    1.30
   9   0  -2   20.70    3.20
   9   0  -2   22.50    2.00
   9   0  -2   24.50    2.10
  -9   0   2   23.30    1.30
  -9   0   2   24.00    4.40
  -9   0   2   20.40    1.40
  -9   0   2   20.40    1.30
  -9   0   2   20.90    2.40
  -9   0   2   23.00    2.50
  -9   0   2   18.50    1.70
   8   0  -2    2.60    1.20
   8   0  -2    2.60    1.80
   8   0  -2    3.60    1.20
  -8   0   2    1.90    3.60
  -8   0   2    1.10    0.50
  -8   0   2    0.90    1.10
  -8   0   2    1.00    0.40
  -8   0   2    1.00    0.50
  -8   0   2    1.80    1.20
   7   0  -2   15.00    1.70
  -7   0   2   14.80    1.80
  -7   0   2   18.60    4.60
  -7   0   2   15.10    1.00
  -7   0   2   14.80    2.90
  -7   0   2   18.00    3.20
  -7   0   2   18.60    2.80
   6   0  -2   18.00    1.90
  -6   0   2   21.00    2.20
  -6   0   2   22.20    1.30
  -6   0   2   18.10    4.40
  -6   0   2   21.70    2.50
  -6   0   2   20.70    1.80
  -6   0   2   20.50    2.80
   5   0  -2  189.38    8.10
   5   0  -2  186.88    8.10
  -5   0   2  190.98    8.90
  -5   0   2  195.58    8.90
  -5   0   2  190.68    8.20
  -5   0   2  192.88    8.70
   4   0  -2  227.78    9.40
   4   0  -2  223.88    9.40
  -4   0   2  233.08   10.00
  -4   0   2  227.88    9.60
  -4   0   2  224.68   10.20
  -4   0   2  230.68   10.30
   3   0  -2  206.68    8.00
   3   0  -2  193.88    8.00
  -3   0   2  195.98    8.40
  -3   0   2  185.28    9.00
  -3   0   2  195.38    9.00
  -3   0   2  190.68    8.20
   2   0  -2   12.80    0.80
   2   0  -2   11.80    0.80
  -2   0   2    8.20    1.30
  -2   0   2   12.80    1.20
  -2   0   2   13.60    0.60
  -2   0   2   11.90    1.20
  -2   0   2   10.30    1.80
   1   0  -2    8.10    0.50
   1   0  -2    8.30    0.40
  -1   0   2    7.80    0.40
  -1   0   2    7.60    0.80
  -1   0   2    8.10    0.80
  -1   0   2    4.70    1.30
   0   0  -2  105.09    4.20
   0   0  -2  106.49    4.20
   0   0  -2  102.09    4.20
   0   0  -2  104.29    4.20
   0   0   2  105.79    4.20
   0   0   2  106.79    4.20
   0   0   2  104.09    4.20
  -1   0  -2   12.00    0.80
  -1   0  -2    9.20    0.50
  -1   0  -2    9.10    0.50
  -1   0  -2    9.20    0.40
  -1   0  -2    9.30    0.50
  -1   0  -2    9.30    0.60
   1   0   2   10.20    0.70
   1   0   2   10.40    0.60
  -2   0  -2  395.56   16.60
   2   0   2  440.46   16.80
  -3   0  -2   12.60    0.80
  -3   0  -2   14.50    0.80
  -3   0  -2   10.50    2.10
  -3   0  -2   13.90    1.10
  -3   0  -2   12.40    1.40
   3   0   2   13.60    1.50
  -4   0  -2   58.19    2.90
  -4   0  -2   58.29    2.50
  -4   0  -2   53.89    2.60
  -4   0  -2   61.49    3.50
   4   0   2   58.89    3.30
   4   0   2   49.40    3.10
  -5   0  -2  104.69    4.30
  -5   0  -2  105.19    4.70
  -5   0  -2  104.59    4.40
  -5   0  -2   90.29    7.70
  -5   0  -2   99.09    5.30
   5   0   2   85.89    4.80
   5   0   2   98.39    5.40
  -6   0  -2   57.19    3.20
  -6   0  -2   45.50    5.20
  -6   0  -2   57.19    4.10
  -6   0  -2   58.09    2.70
  -6   0  -2   56.09    3.00
  -7   0  -2  479.45   19.40
  -7   0  -2  484.35   19.30
  -7   0  -2  479.35   19.50
  -7   0  -2  471.35   20.00
  -7   0  -2  484.65   19.80
  -7   0  -2  470.65   22.40
  -7   0  -2  481.75   20.50
   7   0   2  486.35   20.20
  -8   0  -2  139.79    8.80
  -8   0  -2  131.09    6.00
  -8   0  -2  137.39    6.60
  -8   0  -2  131.59    6.00
  -8   0  -2  128.49    6.70
  -8   0  -2  145.29    7.00
   8   0   2  140.59    8.90
  -9   0  -2    0.20    0.50
  -9   0  -2   -0.20    0.80
  -9   0  -2    0.10    0.40
  -9   0  -2    1.20    2.30
  -9   0  -2    0.40    0.40
  -9   0  -2    1.20    2.30
  -9   0  -2    1.70    2.10
  -9   0  -2    1.30    1.40
   9   0   2    0.50    1.30
   9   0   2    1.50    1.10
   9   0   2    0.70    0.40
 -10   0  -2   85.29    3.90
 -10   0  -2   89.89    4.10
 -10   0  -2  101.09    4.90
 -10   0  -2   92.29    4.80
 -10   0  -2   93.09    6.40
 -10   0  -2   88.99    4.00
  10   0   2   86.19    4.50
  10   0   2   86.39    4.60
  10   0   2   91.19    3.90
 -11   0  -2   63.89    3.00
 -11   0  -2   63.29    3.70
 -11   0  -2   63.49    3.00
 -11   0  -2   66.09    3.10
 -11   0  -2   69.59    3.20
 -11   0  -2   62.09    5.20
 -11   0  -2   64.19    3.50
  11   0   2   66.39    3.60
  11   0   2   64.19    3.70
  11   0   2   66.09    3.00
 -12   0  -2    4.20    0.70
 -12   0  -2    5.30    0.70
 -12   0  -2    4.60    0.70
  12   0   2    4.00    0.90
  12   0   2    1.70    1.10
 -13   0  -2   82.79    3.70
 -13   0  -2   85.99    3.80
  13   0   2   82.19    4.10
  13   0   2   84.39    4.10
 -14   0  -2   65.29    3.00
 -14   0  -2   67.59    3.00
  14   0   2   66.99    3.30
  14   0   2   65.49    3.30
 -15   0  -2    7.10    0.70
 -15   0  -2    7.30    0.60
  15   0   2    6.50    0.90
  15   0   2    7.40    0.80
  15  -1  -2   -0.30    0.40
  14  -1  -2    7.40    0.80
  14  -1  -2    5.50    0.90
 -14   1   2    6.20    0.60
 -14   1   2    7.60    0.70
  13  -1  -2    1.30    0.60
  13  -1  -2    2.40    0.70
 -13   1   2    1.10    0.40
 -13   1   2    1.60    0.50
 -13   1   2    1.60    0.50
  12  -1  -2    6.40    0.90
  12  -1  -2    5.00    0.90
 -12   1   2    4.60    0.60
 -12   1   2    5.60    0.70
 -12   1   2    5.80    0.80
  11  -1  -2  134.19    6.00
  11  -1  -2  134.99    5.90
 -11   1   2  124.19    6.70
 -11   1   2  136.39    5.70
 -11   1   2  136.79    5.70
 -11   1   2  129.29    9.10
 -11   1   2  127.49    5.70
  10  -1  -2   25.10    2.40
  10  -1  -2   27.80    2.20
 -10   1   2   24.30    3.10
 -10   1   2   29.00    1.70
 -10   1   2   28.40    1.60
 -10   1   2   23.00    2.90
 -10   1   2   26.30    2.00
 -10   1   2   36.00    5.80
   9  -1  -2   57.59    2.70
   9  -1  -2   55.29    3.10
   9  -1  -2   60.99    3.10
  -9   1   2   56.19    4.00
  -9   1   2   63.39   12.40
  -9   1   2   59.99    2.80
  -9   1   2   54.79    2.70
  -9   1   2   60.89    2.80
  -9   1   2   57.89    3.70
  -9   1   2   61.89    2.90
   8  -1  -2  200.98    9.80
   8  -1  -2  199.08    8.40
  -8   1   2  201.28    8.20
  -8   1   2  172.38    8.00
  -8   1   2  210.08    8.10
  -8   1   2  171.08   13.90
  -8   1   2  194.88    9.20
  -8   1   2  203.28   11.00
  -8   1   2  205.68    8.10
  -8   1   2  187.78    8.70
   7  -1  -2    3.90    1.40
  -7   1   2    2.60    2.20
  -7   1   2    2.80    1.70
  -7   1   2    1.90    0.40
  -7   1   2    1.80    0.40
  -7   1   2    3.20    1.10
  -7   1   2    2.40    4.40
  -7   1   2    1.70    2.80
   6  -1  -2  303.57   13.20
  -6   1   2  325.67   14.40
  -6   1   2  313.57   13.40
  -6   1   2  330.47   14.50
  -6   1   2  325.57   14.40
   5  -1  -2  110.29    4.90
  -5   1   2  113.99    5.30
  -5   1   2  115.59    6.00
  -5   1   2  109.19    6.20
  -5   1   2  111.69    6.60
   4  -1  -2   69.09    3.10
   4  -1  -2   67.79    3.20
  -4   1   2   68.79    3.80
  -4   1   2   69.99    4.50
  -4   1   2   71.89    4.00
   3  -1  -2   59.09    2.60
   3  -1  -2   59.09    2.70
  -3   1   2   56.59    4.60
  -3   1   2   59.99    3.10
   2  -1  -2   76.79    3.40
   2  -1  -2   74.89    3.40
  -2   1   2   77.39    3.70
  -2   1   2   84.69    4.30
  -2   1   2   79.49    3.80
   1  -1  -2  700.93   28.10
   1  -1  -2  741.23   28.10
  -1   1   2  725.13   28.20
  -1   1   2  659.53   28.40
  -1   1   2  716.33   28.00
   0  -1  -2   32.20    1.50
   0  -1  -2   33.60    1.40
   0  -1  -2   34.60    1.40
   0   1   2   34.80    1.50
   0   1   2   34.20    1.50
   0   1   2   34.50    1.50
  -1  -1  -2    0.50    0.10
  -1  -1  -2    0.90    0.10
  -1  -1  -2    0.70    0.10
  -1  -1  -2    1.00    0.10
   1   1   2    0.70    0.40
  -2  -1  -2 2121.89   83.79
  -2  -1  -2 2035.40   83.69
   2   1   2 2195.18   83.99
  -3  -1  -2 6568.74  237.48
   3   1   2 5440.16  237.78
  -4  -1  -2 3348.36  132.99
  -4  -1  -2 3360.96  133.09
  -4  -1  -2 3450.75  133.89
  -4  -1  -2 3279.77  133.19
  -4  -1  -2 3268.07  132.99
  -4  -1  -2 3426.06  133.19
   4   1   2 3417.76  133.79
  -5  -1  -2   55.59    2.90
  -5  -1  -2   58.09    3.80
  -5  -1  -2   57.79    2.90
  -5  -1  -2   51.29    3.50
  -5  -1  -2   54.79    2.50
   5   1   2   49.00    3.60
   5   1   2   54.19    3.60
  -6  -1  -2   73.59    4.50
  -6  -1  -2   67.79    3.10
  -6  -1  -2   64.19    3.00
  -6  -1  -2   66.59    3.50
  -6  -1  -2   63.39    3.50
  -6  -1  -2   69.99    3.40
   6   1   2   58.19    4.20
   6   1   2   71.29    4.90
  -7  -1  -2    0.60    0.80
  -7  -1  -2    0.80    0.50
  -7  -1  -2    0.40    1.30
  -7  -1  -2   -1.10    1.00
  -7  -1  -2    0.10    0.40
  -7  -1  -2   -0.10    0.50
  -7  -1  -2    0.90    1.20
   7   1   2   -0.70    2.00
  -8  -1  -2  161.78    6.40
  -8  -1  -2  146.89    7.30
  -8  -1  -2  148.49    6.60
  -8  -1  -2  154.38    6.70
  -8  -1  -2  151.88    6.90
  -8  -1  -2  152.88    8.00
  -8  -1  -2  150.08    6.60
   8   1   2  151.58    8.40
  -9  -1  -2   45.80    2.50
  -9  -1  -2   47.30    2.30
  -9  -1  -2   46.60    2.30
  -9  -1  -2   44.40    2.20
  -9  -1  -2   45.70    3.80
  -9  -1  -2   46.40    2.70
   9   1   2   46.00    3.20
   9   1   2   44.60    3.20
   9   1   2   47.90    5.40
   9   1   2   50.79    4.00
   9   1   2   47.10    2.20
 -10  -1  -2   45.60    2.30
 -10  -1  -2   47.00    2.60
 -10  -1  -2   47.70    2.40
 -10  -1  -2   46.40    4.10
 -10  -1  -2   50.29    4.20
 -10  -1  -2   48.90    2.40
  10   1   2   48.60    3.30
  10   1   2   48.70    3.10
 -11  -1  -2  396.56   15.60
 -11  -1  -2  380.66   15.50
 -11  -1  -2  377.46   15.60
 -11  -1  -2  359.96   15.90
 -11  -1  -2  374.86   17.00
 -11  -1  -2  388.76   15.40
  11   1   2  391.66   16.00
  11   1   2  378.96   16.00
 -12  -1  -2  144.59    6.10
 -12  -1  -2  144.89    8.60
 -12  -1  -2  136.99    7.30
 -12  -1  -2  145.59    6.20
  12   1   2  143.69    6.60
  12   1   2  142.69    6.60
 -13  -1  -2   21.90    1.40
 -13  -1  -2   22.30    1.30
  13   1   2   22.00    1.90
 -14  -1  -2    3.80    0.50
 -14  -1  -2    4.50    0.50
  14   1   2    4.10    0.80
  14   1   2    4.80    0.90
 -15  -1  -2   10.90    0.80
 -15  -1  -2   10.70    0.80
  15   1   2   11.20    1.10
  15   1   2    9.70    1.20
  14  -2  -2   27.00    1.80
  14  -2  -2   32.00    1.70
 -14   2   2   31.30    1.50
 -14   2   2   30.10    1.60
  13  -2  -2   74.99    3.60
  13  -2  -2   74.79    3.50
 -13   2   2   74.59    3.40
 -13   2   2   76.29    3.40
  12  -2  -2   49.20    2.60
  12  -2  -2   47.10    2.70
 -12   2   2   51.49    2.60
 -12   2   2   50.59    2.50
 -12   2   2   44.90    2.50
  11  -2  -2  149.19    6.60
  11  -2  -2  146.99    6.50
 -11   2   2  156.88    6.40
 -11   2   2  150.08    6.30
 -11   2   2  136.79    6.40
  10  -2  -2   14.70    1.50
  10  -2  -2   14.80    1.60
 -10   2   2   17.10    1.20
 -10   2   2   13.00    2.10
 -10   2   2   15.00    1.20
 -10   2   2   13.40    6.30
 -10   2   2   13.00    1.30
 -10   2   2   15.60    1.20
   9  -2  -2    8.80    1.10
   9  -2  -2    8.10    1.00
  -9   2   2    5.90    1.60
  -9   2   2    8.60    1.00
  -9   2   2   10.50    6.20
  -9   2   2    8.30    0.90
  -9   2   2    8.00    3.10
  -9   2   2    8.70    1.00
  -9   2   2   23.90    5.40
  -9   2   2    6.60    0.90
   8  -2  -2   45.00    2.60
   8  -2  -2   41.50    2.20
   8  -2  -2   43.80    2.80
   8  -2  -2   48.60    2.20
  -8   2   2   30.90    7.90
  -8   2   2   43.70    4.00
  -8   2   2   49.10    2.20
  -8   2   2   49.70    5.30
  -8   2   2   45.60    5.60
  -8   2   2   48.20    2.80
  -8   2   2   45.90    3.20
  -7   2   2    1.50    2.20
  -7   2   2    3.30    2.10
  -7   2   2    5.10    1.30
  -7   2   2    4.20    4.80
   6  -2  -2   22.20    1.90
  -6   2   2   21.30    3.10
  -6   2   2   20.60    3.00
  -6   2   2   20.50    1.20
  -6   2   2   18.20    2.10
  -6   2   2   17.40    3.40
  -6   2   2   19.80    1.40
   5  -2  -2  820.92   32.90
  -5   2   2  831.32   34.20
  -5   2   2  764.22   35.30
  -5   2   2  843.32   33.30
  -5   2   2  846.32   33.80
   4  -2  -2    1.10    0.60
  -4   2   2    0.20    2.50
  -4   2   2    0.30    1.00
  -4   2   2   -1.00    2.50
   3  -2  -2   20.70    1.20
   3  -2  -2   19.40    1.30
  -3   2   2   19.10    2.60
  -3   2   2   20.80    1.90
  -3   2   2   19.80    2.70
  -3   2   2   22.60    2.20
   2  -2  -2 3476.25  145.89
   2  -2  -2 3680.73  145.89
  -2   2   2 3706.83  146.19
  -2   2   2 3859.21  146.29
  -2   2   2 3665.63  146.09
  -2   2   2 3773.72  146.39
   1  -2  -2 1936.11   75.89
   1  -2  -2 1970.40   75.89
   1  -2  -2 1810.52   75.89
  -1   2   2 1912.71   75.99
  -1   2   2 1968.00   75.99
   0  -2  -2  595.84   24.60
   0  -2  -2  631.94   24.50
   0  -2  -2  610.04   24.50
   0  -2  -2  594.34   24.60
   0   2   2  616.14   24.70
   0   2   2  667.83   24.70
  -1  -2  -2  278.57   10.50
  -1  -2  -2  257.37   10.50
  -1  -2  -2  252.17   10.50
  -2  -2  -2  264.97   10.30
  -2  -2  -2  258.17   10.40
  -2  -2  -2  251.27   10.60
  -2  -2  -2  262.37   10.40
   2   2   2  258.97   10.80
  -3  -2  -2 5791.22  218.78
   3   2   2 5578.04  219.28
   3   2   2 5244.48  219.08
  -4  -2  -2   16.20    0.90
  -4  -2  -2   16.30    1.10
  -4  -2  -2   18.40    0.90
  -4  -2  -2   17.30    1.00
  -4  -2  -2   16.00    0.90
  -4  -2  -2   16.40    1.20
   4   2   2   15.30    2.20
   4   2   2   20.00    2.20
  -5  -2  -2  389.16   15.90
  -5  -2  -2  389.36   16.10
  -5  -2  -2  390.06   15.70
  -5  -2  -2  395.76   15.60
  -5  -2  -2  384.46   15.60
  -5  -2  -2  403.86   15.70
   5   2   2  381.76   16.60
  -6  -2  -2    8.50    0.90
  -6  -2  -2    7.80    1.20
  -6  -2  -2    7.90    0.70
  -6  -2  -2    7.90    0.80
  -6  -2  -2    8.10    1.10
   6   2   2    6.00    2.10
   6   2   2    6.30    2.00
  -7  -2  -2  406.76   16.00
  -7  -2  -2  407.06   15.90
  -7  -2  -2  353.96   15.90
  -7  -2  -2  399.76   16.70
  -7  -2  -2  405.16   16.10
   7   2   2  397.66   17.40
  -8  -2  -2   26.10    2.30
  -8  -2  -2   26.40    2.00
  -8  -2  -2   30.80    1.60
  -8  -2  -2   25.20    1.60
   8   2   2   38.60    6.50
  -9  -2  -2    8.00    0.90
  -9  -2  -2    8.10    0.90
  -9  -2  -2    6.80    1.10
  -9  -2  -2    8.50    0.80
  -9  -2  -2    9.00    0.90
  -9  -2  -2    7.80    1.60
  -9  -2  -2    7.40    1.10
   9   2   2   15.90    4.70
   9   2   2    8.80    1.60
   9   2   2    8.20    0.80
   9   2   2    9.40    2.10
   9   2   2    7.50    1.80
 -10  -2  -2    6.60    1.70
 -10  -2  -2    6.10    0.70
 -10  -2  -2    5.60    0.90
 -10  -2  -2    4.80    1.20
 -10  -2  -2    5.80    0.60
 -10  -2  -2    6.90    1.00
  10   2   2    7.60    1.60
  10   2   2    8.20    6.40
  10   2   2    8.00    2.00
  10   2   2    6.80    1.50
 -11  -2  -2    3.90    1.30
 -11  -2  -2    0.50    0.50
 -11  -2  -2    1.70    0.50
 -11  -2  -2    0.50    1.60
  11   2   2    0.30    2.00
  11   2   2    1.30    1.10
  11   2   2    5.80    1.50
 -12  -2  -2   44.90    2.20
 -12  -2  -2   43.60    2.20
 -12  -2  -2   42.20    2.40
  12   2   2   45.50    3.00
  12   2   2   41.90    2.80
 -13  -2  -2   27.00    1.70
 -13  -2  -2   27.20    1.50
 -13  -2  -2   27.50    1.60
  13   2   2   27.90    2.20
  13   2   2   28.20    2.10
 -14  -2  -2    9.40    0.80
 -14  -2  -2    9.90    1.10
 -14  -2  -2    9.60    0.80
  14   2   2   10.40    1.30
  14   2   2    8.30    1.20
 -15  -2  -2   11.00    0.80
 -15  -2  -2   11.40    0.90
  15   2   2   11.20    1.20
  15   2   2   11.10    1.20
  14  -3  -2   70.99    3.10
  14  -3  -2   64.89    3.30
 -14   3   2   73.69    3.10
 -14   3   2   69.19    3.10
  13  -3  -2   42.30    2.90
  13  -3  -2   44.30    2.30
 -13   3   2   47.00    2.20
 -13   3   2   45.70    2.20
  12  -3  -2   94.49    4.60
  12  -3  -2   95.49    4.40
 -12   3   2  102.59    4.40
 -12   3   2   97.49    4.30
  11  -3  -2   30.20    2.10
  11  -3  -2   31.90    2.00
 -11   3   2   31.50    1.80
 -11   3   2   30.20    2.40
 -11   3   2   32.70    1.90
  10  -3  -2  145.59    6.30
  10  -3  -2  145.49    6.40
 -10   3   2  110.19   14.60
 -10   3   2  149.19    6.20
 -10   3   2  133.19    7.20
 -10   3   2  149.79    6.30
 -10   3   2  149.99    6.30
   9  -3  -2   82.49    4.00
   9  -3  -2   79.29    3.80
  -9   3   2   76.59    7.70
  -9   3   2   82.59    3.80
  -9   3   2   84.29    4.80
  -9   3   2   72.19    5.60
  -9   3   2   86.69    3.80
  -9   3   2   84.19    3.70
  -9   3   2   54.89   10.40
   8  -3  -2    5.50    0.90
   8  -3  -2    7.20    1.00
   8  -3  -2    6.90    1.00
  -8   3   2    7.40    2.60
  -8   3   2    4.10    2.90
  -8   3   2    5.70    0.80
  -8   3   2    8.40    0.80
  -8   3   2    6.00    1.60
  -8   3   2    7.10    0.80
  -8   3   2    1.40    6.10
  -8   3   2    2.70    3.90
  -7   3   2   69.19    4.10
  -7   3   2   61.89    5.80
  -7   3   2   70.69    3.20
  -7   3   2   74.59    3.60
  -7   3   2   74.99    6.20
  -7   3   2   68.39    6.40
  -6   3   2  310.17   16.90
  -6   3   2  352.76   13.80
  -6   3   2  329.77   15.60
  -6   3   2  348.47   13.70
  -6   3   2  334.77   15.30
  -6   3   2  334.37   14.50
   5  -3  -2 1789.12   71.89
  -5   3   2 1805.22   71.29
  -5   3   2 1874.11   72.09
  -5   3   2 1896.71   72.49
  -5   3   2 1796.22   71.39
  -5   3   2 1840.72   72.99
  -5   3   2 1600.94   74.09
   4  -3  -2   14.30    1.20
  -4   3   2   12.10    2.70
  -4   3   2   14.10    3.00
  -4   3   2   12.70    2.10
  -4   3   2   15.50    1.90
   3  -3  -2   34.70    1.80
  -3   3   2   34.70    2.30
  -3   3   2   38.30    2.60
   2  -3  -2  528.65   23.00
   2  -3  -2  572.94   23.00
  -2   3   2  607.44   23.20
  -2   3   2  590.14   23.20
  -2   3   2  586.74   23.10
   1  -3  -2    7.10    0.60
   1  -3  -2    8.20    0.50
   1  -3  -2    7.10    0.60
  -1   3   2    7.10    0.80
  -1   3   2    8.10    0.80
  -1   3   2    8.20    0.60
   0  -3  -2  856.11   35.60
   0  -3  -2  896.91   35.60
   0  -3  -2  878.71   35.60
   0   3   2  935.71   35.90
   0   3   2  933.81   35.70
   0   3   2  894.51   35.70
  -1  -3  -2 4635.44  186.78
  -1  -3  -2 4696.03  186.78
   1   3   2 4737.83  186.98
   1   3   2 4858.91  187.08
  -2  -3  -2    0.50    0.20
  -2  -3  -2    0.40    0.20
  -2  -3  -2    0.50    0.20
  -2  -3  -2    0.60    0.20
   2   3   2    1.40    1.30
   2   3   2    2.20    1.00
  -3  -3  -2  279.97   10.80
  -3  -3  -2  276.37   11.00
  -3  -3  -2  272.47   10.80
  -3  -3  -2  263.47   10.80
  -3  -3  -2  264.07   10.80
  -3  -3  -2  270.37   10.80
   3   3   2  268.57   11.90
   3   3   2  259.17   11.50
  -4  -3  -2 1862.91   71.69
  -4  -3  -2 1838.62   71.69
  -4  -3  -2 1875.11   71.99
  -4  -3  -2 1838.42   71.69
  -4  -3  -2 1807.42   71.79
  -4  -3  -2 1896.11   71.79
   4   3   2 1613.54   72.39
   4   3   2 1771.62   72.79
  -5  -3  -2 1266.97   49.80
  -5  -3  -2 1283.57   50.09
  -5  -3  -2 1274.27   49.60
  -5  -3  -2 1244.58   49.70
  -5  -3  -2 1269.97   49.60
  -5  -3  -2 1245.48   49.70
   5   3   2 1187.08   50.99
  -6  -3  -2  784.42   31.70
  -6  -3  -2  795.82   31.20
  -6  -3  -2  811.12   31.40
  -6  -3  -2  792.32   31.20
   6   3   2  774.32   32.50
   6   3   2  753.82   32.90
  -7  -3  -2  147.39    6.60
  -7  -3  -2  140.99    6.30
  -7  -3  -2  146.19    6.20
  -7  -3  -2  146.19    6.00
   7   3   2  158.08    8.10
   7   3   2  118.69    8.50
   7   3   2  162.38    9.00
  -8  -3  -2  170.28    7.80
  -8  -3  -2  160.78    7.10
  -8  -3  -2  168.48    7.00
   8   3   2  198.98   10.70
   8   3   2  164.68    9.30
  -9  -3  -2    5.00    0.90
  -9  -3  -2    3.70    0.80
  -9  -3  -2    5.40    0.90
  -9  -3  -2    5.40    0.70
  -9  -3  -2    4.80    1.20
  -9  -3  -2    5.30    0.70
   9   3   2    2.80    1.60
   9   3   2   -0.60    4.80
   9   3   2    5.70    2.60
   9   3   2    8.10    3.50
 -10  -3  -2    8.00    1.60
 -10  -3  -2    7.00    0.90
 -10  -3  -2    6.50    1.30
 -10  -3  -2    9.10    1.00
 -10  -3  -2    6.90    0.90
 -10  -3  -2    7.50    1.00
 -10  -3  -2    8.20    0.70
  10   3   2    7.40    2.10
  10   3   2    5.90    1.70
  10   3   2    6.40    1.90
 -11  -3  -2    4.60    0.80
 -11  -3  -2    4.90    0.70
 -11  -3  -2    4.30    0.80
 -11  -3  -2    3.50    1.70
 -11  -3  -2    3.40    0.60
  11   3   2    3.60    1.40
  11   3   2    4.70    1.60
  11   3   2    7.80    1.90
 -12  -3  -2   43.00    2.20
 -12  -3  -2   42.60    2.10
 -12  -3  -2   43.00    2.40
  12   3   2   42.40    3.20
  12   3   2   46.90    3.20
  12   3   2   42.90    2.90
 -13  -3  -2   25.60    1.60
 -13  -3  -2   24.60    1.40
 -13  -3  -2   24.60    1.50
  13   3   2   21.40    2.20
  13   3   2   25.80    2.00
  13   3   2   25.10    2.20
 -14  -3  -2   75.89    3.40
 -14  -3  -2   75.49    3.30
  14   3   2   75.39    3.80
  14   3   2   76.39    3.70
 -15  -3  -2    0.90    0.30
 -15  -3  -2    0.40    0.40
  15   3   2   -0.10    0.70
  15   3   2    0.90    0.70
  14  -4  -2    2.10    0.60
  14  -4  -2    1.90    0.60
 -14   4   2    3.00    0.70
 -14   4   2    2.40    0.40
  13  -4  -2   40.20    2.10
  13  -4  -2   36.50    2.20
 -13   4   2   40.70    2.00
 -13   4   2   37.70    2.00
  12  -4  -2  148.59    6.60
  12  -4  -2  150.68    6.40
 -12   4   2  152.28    6.40
 -12   4   2  153.38    6.50
  11  -4  -2    9.60    1.20
  11  -4  -2   11.60    1.20
 -11   4   2   10.20    1.00
 -11   4   2   11.50    1.10
 -11   4   2    9.90    1.10
  10  -4  -2   60.89    3.20
[truncated: 27,850,631 more chars]
